# Supplementary material for: Effect of a Stannous Fluoride Dentifrice on Biofilm Composition, Gene Expression and Biomechanical Properties
Source: Microorganisms. 2022 Aug 23;10(9):1691. doi: 10.3390/microorganisms10091691 (PMC9506307; doi:10.3390/microorganisms10091691)
Supplement: Supplementary file 1 [file microorganisms-10-01691-s001.zip]

Archive with 5 entries (5 files):
- Supplementary Figures.pdf
- Table_S1. Identified ASVs with counts for each sample and taxonomic annotations.xlsx
- Table_S2. Differential abundance of ASVs in SnF2 vs. MFP populations. .xlsx
- Table_S3. Differential expression of KEGG pathways.xlsx
- Table_S4. Rank ordered list of all genes.xlsx
