# Supplementary material for: Effect of a Stannous Fluoride Dentifrice on Biofilm Composition, Gene Expression and Biomechanical Properties
Source: Microorganisms. 2022 Aug 23;10(9):1691. doi: 10.3390/microorganisms10091691 (PMC9506307; doi:10.3390/microorganisms10091691)
Supplement: Supplementary file 1 [file microorganisms-10-01691-s001.zip › Table_S2. Differential abundance of ASVs in SnF2 vs. MFP populations. .xlsx]

## Sheet: table_s2_wtaxa
Table S2. Differential abundance of ASVs in SnF2 vs. MFP populations.
	baseMean	log2FoldChange	lfcSE	stat	pvalue	padj	Kingdom	Phylum	Class	Order	Family	Genus	Species
ASV1	48724.4	0.119407	0.50485	0.23652	0.813029	0.972633	Bacteria	Firmicutes	Bacilli	Lactobacillales	Streptococcaceae	Streptococcus	mitis
ASV2	14447.3	0.288793	0.656994	0.439567	0.660251	0.972633	Bacteria	Proteobacteria	Gammaproteobacteria	Pasteurellales	Pasteurellaceae	Haemophilus	parainfluenzae
ASV3	4953.68	-0.368525	1.30927	-0.281474	0.778347	0.972633	Bacteria	Bacteroidetes	Bacteroidia	Bacteroidales	Porphyromonadaceae	Porphyromonas	pasteri
ASV4	4591.04	-0.0859201	1.16521	-0.0737379	0.941219	0.975674	Bacteria	Bacteroidetes	Bacteroidia	Bacteroidales	Porphyromonadaceae	Porphyromonas	pasteri
ASV5	3760.66	-0.906514	1.20366	-0.75313	0.451372	0.972633	Bacteria	Bacteroidetes	Bacteroidia	Bacteroidales	Porphyromonadaceae	Porphyromonas	pasteri
ASV6	3283.96	0.789547	0.596312	1.32405	0.185486	0.972633	Bacteria	Firmicutes	Bacilli	Bacillales	Gemellaceae	Gemella	haemolysans
ASV7	1524.95	0.303057	0.705807	0.429376	0.667649	0.972633	Bacteria	Bacteroidetes	Bacteroidia	Bacteroidales	Prevotellaceae	Prevotella	melaninogenica
ASV8	2754	0.326524	0.558946	0.584178	0.559101	0.972633	Bacteria	Firmicutes	Bacilli	Lactobacillales	Carnobacteriaceae	Granulicatella	adiacens
ASV9	2302.67	0.857615	1.3478	0.636307	0.524576	0.972633	Bacteria	Proteobacteria	Gammaproteobacteria	Pasteurellales	Pasteurellaceae	Haemophilus	NA
ASV10	2138.25	-0.0668471	0.737398	-0.0906527	0.927769	0.975674	Bacteria	Fusobacteria	Fusobacteriia	Fusobacteriales	Fusobacteriaceae	Fusobacterium	periodonticum
ASV11	2055.06	1.42677	0.691114	2.06445	0.0389747	0.972633	Bacteria	Firmicutes	Negativicutes	Veillonellales	Veillonellaceae	Veillonella	parvula
ASV12	790.537	-0.312596	2.11439	-0.147842	0.882468	0.972633	Bacteria	Proteobacteria	Gammaproteobacteria	Pasteurellales	Pasteurellaceae	Haemophilus	NA
ASV13	2156.78	-1.97632	1.02519	-1.92776	0.0538855	0.972633	Bacteria	Proteobacteria	Betaproteobacteria	Neisseriales	Neisseriaceae	Neisseria	flavescens
ASV14	392.944	1.25677	2.88554	0.43554	0.663171	0.972633	Bacteria	Proteobacteria	Betaproteobacteria	Neisseriales	Neisseriaceae	Neisseria	NA
ASV15	2243.9	0.173829	0.680306	0.255517	0.798324	0.972633	Bacteria	Firmicutes	Bacilli	Lactobacillales	Streptococcaceae	Streptococcus	sp.HMT074
ASV16	417.232	-0.301943	1.80811	-0.166993	0.867375	0.972633	Bacteria	Proteobacteria	Gammaproteobacteria	Pasteurellales	Pasteurellaceae	Haemophilus	NA
ASV17	1464.35	0.0368138	0.908886	0.0405043	0.967691	0.987286	Bacteria	Firmicutes	Negativicutes	Veillonellales	Veillonellaceae	Veillonella	dispar
ASV18	475.214	-2.1034	2.88556	-0.72894	0.466039	0.972633	Bacteria	Bacteroidetes	Bacteroidia	Bacteroidales	Porphyromonadaceae	Porphyromonas	NA
ASV19	2.126	-1.70916	2.35915	-0.724484	0.468769	0.972633	Bacteria	Proteobacteria	Gammaproteobacteria	Pasteurellales	Pasteurellaceae	Haemophilus	paraphrohaemolyticus
ASV20	270.899	0.808462	1.99905	0.404423	0.685902	0.972633	Bacteria	Proteobacteria	Betaproteobacteria	Neisseriales	Neisseriaceae	Neisseria	NA
ASV21	505.263	0.460777	0.969193	0.475424	0.634485	0.972633	Bacteria	Firmicutes	Bacilli	Lactobacillales	Streptococcaceae	Streptococcus	NA
ASV22	1296.83	-1.65974	1.3669	-1.21424	0.224658	0.972633	Bacteria	Proteobacteria	Betaproteobacteria	Neisseriales	Neisseriaceae	Neisseria	flava
ASV23	896.443	0.201673	1.75647	0.114817	0.90859	0.975674	Bacteria	Actinobacteria	Actinobacteria	Actinomycetales	Micrococcaceae	Rothia	NA
ASV24	1542.08	-0.155506	0.952858	-0.1632	0.870361	0.972633	Bacteria	Actinobacteria	Actinobacteria	Actinomycetales	Micrococcaceae	Rothia	dentocariosa
ASV25	241.373	-0.334911	1.45023	-0.230937	0.817364	0.972633	Bacteria	Actinobacteria	Actinobacteria	Actinomycetales	Micrococcaceae	Rothia	NA
ASV26	803.254	-1.79988	1.995	-0.902196	0.366953	0.972633	Bacteria	Proteobacteria	Betaproteobacteria	Neisseriales	Neisseriaceae	Neisseria	perflava
ASV27	1352.34	0.478856	0.710281	0.674178	0.500198	0.972633	Bacteria	Firmicutes	Bacilli	Lactobacillales	Streptococcaceae	Streptococcus	cristatus_clade_578
ASV28	930.804	-0.603875	0.96604	-0.625104	0.531903	0.972633	Bacteria	Firmicutes	Bacilli	Lactobacillales	Streptococcaceae	Streptococcus	gordonii
ASV29	218.069	0.103996	1.29206	0.0804885	0.935849	0.975674	Bacteria	Proteobacteria	Gammaproteobacteria	Pasteurellales	Pasteurellaceae	Haemophilus	NA
ASV30	497.024	0.373164	1.45906	0.255757	0.798139	0.972633	Bacteria	Bacteroidetes	Bacteroidia	Bacteroidales	Prevotellaceae	Prevotella	nanceiensis
ASV31	1077.97	0.754179	1.21311	0.621692	0.534145	0.972633	Bacteria	Firmicutes	Bacilli	Lactobacillales	Streptococcaceae	Streptococcus	parasanguinis_clade_411
ASV32	113.175	0.777195	2.44031	0.318482	0.750119	0.972633	Bacteria	Proteobacteria	Gammaproteobacteria	Pasteurellales	Pasteurellaceae	Haemophilus	NA
ASV33	877.88	0.888394	1.31852	0.673782	0.50045	0.972633	Bacteria	Firmicutes	Negativicutes	Veillonellales	Veillonellaceae	Veillonella	NA
ASV34	122.722	2.85639	2.8865	0.98957	0.322384	0.972633	Bacteria	Proteobacteria	Gammaproteobacteria	Pasteurellales	Pasteurellaceae	Haemophilus	NA
ASV35	412.389	0.401942	0.821651	0.489188	0.624709	0.972633	Bacteria	Firmicutes	Bacilli	Lactobacillales	Streptococcaceae	Streptococcus	NA
ASV36	852.293	0.497742	0.65958	0.754635	0.450468	0.972633	Bacteria	Firmicutes	Bacilli	Lactobacillales	Streptococcaceae	Streptococcus	NA
ASV37	148.728	1.93661	1.80424	1.07337	0.283107	0.972633	Bacteria	Actinobacteria	Actinobacteria	Actinomycetales	Micrococcaceae	Rothia	NA
ASV38	884.876	1.05855	1.00522	1.05305	0.292319	0.972633	Bacteria	Firmicutes	Negativicutes	Veillonellales	Veillonellaceae	Veillonella	NA
ASV39	211.29	-3.63469	2.88638	-1.25926	0.207938	0.972633	Bacteria	Firmicutes	Bacilli	Lactobacillales	Streptococcaceae	Streptococcus	NA
ASV40	679.062	1.08727	2.06941	0.525401	0.599305	0.972633	Bacteria	Bacteroidetes	Bacteroidia	Bacteroidales	Prevotellaceae	Prevotella	NA
ASV41	761.479	-0.222087	0.76544	-0.290143	0.771707	0.972633	Bacteria	Firmicutes	Bacilli	Bacillales	Gemellaceae	Gemella	sanguinis
ASV42	305.137	-0.457011	1.48768	-0.307196	0.758694	0.972633	Bacteria	Firmicutes	Bacilli	Lactobacillales	Streptococcaceae	Streptococcus	NA
ASV43	837.639	0.237391	1.69665	0.139917	0.888725	0.973233	Bacteria	Actinobacteria	Actinobacteria	Actinomycetales	Micrococcaceae	Rothia	mucilaginosa
ASV44	108.802	-0.795061	1.90887	-0.416509	0.677038	0.972633	Bacteria	Firmicutes	Negativicutes	Veillonellales	Veillonellaceae	Veillonella	NA
ASV45	82.5738	-3.47089	1.84398	-1.88228	0.0597984	0.972633	Bacteria	Absconditabacteria (SR1)	Absconditabacteria (SR1) [C-1]	Absconditabacteria (SR1) [O-1]	Absconditabacteria (SR1) [F-1]	Absconditabacteria (SR1) [G-1]	NA
ASV46	613.88	0.968569	1.09348	0.885768	0.375742	0.972633	Bacteria	Firmicutes	Bacilli	Lactobacillales	Streptococcaceae	Streptococcus	NA
ASV47	423.74	-0.591909	1.10127	-0.537478	0.590938	0.972633	Bacteria	Firmicutes	Clostridia	Clostridiales	Peptostreptococcaceae [XI]	Peptostreptococcus	stomatis
ASV48	562.038	0.134405	1.24608	0.107862	0.914105	0.975674	Bacteria	Firmicutes	Bacilli	Lactobacillales	Streptococcaceae	Streptococcus	NA
ASV49	527.894	0.425507	0.990125	0.429751	0.667377	0.972633	Bacteria	Firmicutes	Bacilli	Lactobacillales	Streptococcaceae	Streptococcus	parasanguinis_clade_721
ASV50	564.064	1.26732	0.762804	1.66139	0.0966349	0.972633	Bacteria	Firmicutes	Bacilli	Lactobacillales	Streptococcaceae	Streptococcus	sanguinis
ASV51	483.398	1.52888	0.946453	1.61538	0.106228	0.972633	Bacteria	Firmicutes	Negativicutes	Veillonellales	Veillonellaceae	Veillonella	parvula
ASV52	383.411	0.0723263	1.14572	0.0631272	0.949665	0.980541	Bacteria	Firmicutes	Bacilli	Lactobacillales	Carnobacteriaceae	Granulicatella	elegans
ASV53	2.55917	0.949932	1.91538	0.495949	0.61993	0.972633	Bacteria	Proteobacteria	Gammaproteobacteria	Enterobacterales	Enterobacteriaceae	Escherichia	coli
ASV54	89.0024	0.127222	1.59088	0.0799694	0.936262	0.975674	Bacteria	Bacteroidetes	Bacteroidia	Bacteroidales	Prevotellaceae	Prevotella	NA
ASV55	223.412	-0.383685	0.996552	-0.385013	0.700228	0.972633	Bacteria	Proteobacteria	Gammaproteobacteria	Pasteurellales	Pasteurellaceae	Haemophilus	sp.HMT036
ASV56	402.547	0.606316	1.04663	0.579306	0.562383	0.972633	Bacteria	Firmicutes	Bacilli	Lactobacillales	Streptococcaceae	Streptococcus	NA
ASV57	293.891	0.104274	1.37213	0.0759943	0.939424	0.975674	Bacteria	Bacteroidetes	Bacteroidia	Bacteroidales	Prevotellaceae	Prevotella	NA
ASV58	52.31	0.395762	2.87151	0.137824	0.89038	0.974027	Bacteria	Actinobacteria	Actinobacteria	Actinomycetales	Micrococcaceae	Rothia	NA
ASV59	92.5397	0.147652	2.70519	0.0545811	0.956472	0.982654	Bacteria	Proteobacteria	Gammaproteobacteria	Pasteurellales	Pasteurellaceae	Haemophilus	NA
ASV60	0	0	0	0	1	NA	Bacteria	Proteobacteria	Betaproteobacteria	Neisseriales	Neisseriaceae	Neisseria	NA
ASV61	86.956	0.450186	1.35386	0.33252	0.739497	0.972633	Bacteria	Proteobacteria	Gammaproteobacteria	Pasteurellales	Pasteurellaceae	Haemophilus	haemolyticus
ASV62	177.636	0.395227	0.849525	0.465233	0.641764	0.972633	Bacteria	Firmicutes	Negativicutes	Veillonellales	Veillonellaceae	Veillonella	parvula
ASV63	227.484	0.574979	0.915993	0.627711	0.530193	0.972633	Bacteria	Firmicutes	Bacilli	Lactobacillales	Streptococcaceae	Streptococcus	NA
ASV64	252.884	-0.0916288	1.58273	-0.0578929	0.953834	0.982654	Bacteria	Firmicutes	Negativicutes	Veillonellales	Veillonellaceae	Veillonella	rogosae
ASV65	260.673	0.18163	0.982464	0.184872	0.85333	0.972633	Bacteria	Firmicutes	Negativicutes	Veillonellales	Veillonellaceae	Veillonella	parvula
ASV66	154.885	0.0131463	1.54325	0.00851856	0.993203	0.999991	Bacteria	Bacteroidetes	Bacteroidia	Bacteroidales	Prevotellaceae	Alloprevotella	NA
ASV67	44.6669	-0.955023	1.87834	-0.508439	0.611145	0.972633	Bacteria	Firmicutes	Negativicutes	Veillonellales	Veillonellaceae	Veillonella	NA
ASV68	303.128	1.00025	0.789499	1.26694	0.205177	0.972633	Bacteria	Actinobacteria	Actinobacteria	Actinomycetales	Actinomycetaceae	Actinomyces	NA
ASV69	105.201	-1.3181	1.874	-0.703362	0.48183	0.972633	Bacteria	Proteobacteria	Gammaproteobacteria	Pasteurellales	Pasteurellaceae	Haemophilus	NA
ASV70	219.577	0.483644	1.13604	0.42573	0.670305	0.972633	Bacteria	Firmicutes	Negativicutes	Veillonellales	Veillonellaceae	Veillonella	NA
ASV71	0	0	0	0	1	NA	Bacteria	Actinobacteria	Actinobacteria	Actinomycetales	Micrococcaceae	Rothia	NA
ASV72	309.718	1.11144	0.749976	1.48197	0.138349	0.972633	Bacteria	Firmicutes	Bacilli	Lactobacillales	Streptococcaceae	Streptococcus	NA
ASV73	307.114	1.29605	0.771425	1.68007	0.0929435	0.972633	Bacteria	Firmicutes	Bacilli	Lactobacillales	Streptococcaceae	Streptococcus	NA
ASV74	236.44	-0.599883	2.12734	-0.281987	0.777954	0.972633	Bacteria	Bacteroidetes	Bacteroidia	Bacteroidales	Prevotellaceae	Alloprevotella	NA
ASV75	0	0	0	0	1	NA	Bacteria	Proteobacteria	Betaproteobacteria	Neisseriales	Neisseriaceae	Neisseria	NA
ASV76	220.237	1.25957	1.15858	1.08716	0.276965	0.972633	Bacteria	Bacteroidetes	Flavobacteriia	Flavobacteriales	Flavobacteriaceae	Capnocytophaga	NA
ASV77	232.352	-0.743138	2.29543	-0.323747	0.74613	0.972633	Bacteria	Proteobacteria	Gammaproteobacteria	Pasteurellales	Pasteurellaceae	Haemophilus	NA
ASV78	0	0	0	0	1	NA	Bacteria	Proteobacteria	Betaproteobacteria	Neisseriales	Neisseriaceae	Neisseria	NA
ASV79	70.0567	0.640696	1.22936	0.521161	0.602255	0.972633	Bacteria	Proteobacteria	Gammaproteobacteria	Pasteurellales	Pasteurellaceae	Haemophilus	NA
ASV80	91.4217	0.0109898	2.59872	0.00422894	0.996626	0.999991	Bacteria	Firmicutes	Bacilli	Lactobacillales	Streptococcaceae	Streptococcus	NA
ASV81	0	0	0	0	1	NA	Bacteria	Proteobacteria	Gammaproteobacteria	Pasteurellales	Pasteurellaceae	Haemophilus	NA
ASV82	186.528	0.566346	2.2507	0.251631	0.801326	0.972633	Bacteria	Bacteroidetes	Bacteroidia	Bacteroidales	Prevotellaceae	Prevotella	NA
ASV83	0	0	0	0	1	NA	Bacteria	Bacteroidetes	Bacteroidia	Bacteroidales	Porphyromonadaceae	Porphyromonas	NA
ASV84	0	0	0	0	1	NA	Bacteria	Firmicutes	Bacilli	Lactobacillales	Streptococcaceae	Streptococcus	NA
ASV85	169.037	1.2667	1.32271	0.957657	0.338236	0.972633	Bacteria	Firmicutes	Negativicutes	Veillonellales	Veillonellaceae	Veillonella	atypica
ASV86	0	0	0	0	1	NA	Bacteria	Firmicutes	Negativicutes	Veillonellales	Veillonellaceae	Veillonella	NA
ASV87	169.739	-1.32439	2.2217	-0.596115	0.551098	0.972633	Bacteria	Bacteroidetes	Bacteroidia	Bacteroidales	Prevotellaceae	Alloprevotella	NA
ASV88	71.8408	-4.41528	2.89019	-1.52768	0.126592	0.972633	Bacteria	Proteobacteria	Gammaproteobacteria	Pasteurellales	Pasteurellaceae	Haemophilus	NA
ASV89	175.16	0.535798	0.807574	0.663466	0.507032	0.972633	Bacteria	Bacteroidetes	Flavobacteriia	Flavobacteriales	Flavobacteriaceae	Bergeyella	NA
ASV90	151.578	0.92413	1.28369	0.719903	0.471584	0.972633	Bacteria	Proteobacteria	Betaproteobacteria	Neisseriales	Neisseriaceae	Eikenella	corrodens
ASV91	142.831	-0.340958	1.11199	-0.306621	0.759132	0.972633	Bacteria	Fusobacteria	Fusobacteriia	Fusobacteriales	Fusobacteriaceae	Fusobacterium	nucleatum_subsp.polymorphum
ASV92	5.90781	1.42988	2.89806	0.493393	0.621735	0.972633	Bacteria	Firmicutes	Negativicutes	Veillonellales	Veillonellaceae	Veillonella	NA
ASV93	128.878	0.169211	1.04795	0.161468	0.871725	0.972633	Bacteria	Firmicutes	Clostridia	Clostridiales	Lachnospiraceae [XIV]	Stomatobaculum	sp.HMT097
ASV94	47.1341	-1.52334	1.7027	-0.894658	0.37097	0.972633	Bacteria	Proteobacteria	Gammaproteobacteria	Pasteurellales	Pasteurellaceae	Haemophilus	NA
ASV95	17.1799	-0.402331	1.44855	-0.277748	0.781206	0.972633	Bacteria	Proteobacteria	Gammaproteobacteria	Pasteurellales	Pasteurellaceae	Haemophilus	NA
ASV96	5.38482	-1.72259	2.90071	-0.593851	0.552612	0.972633	Bacteria	Bacteroidetes	Bacteroidia	Bacteroidales	Prevotellaceae	Prevotella	NA
ASV97	75.4468	1.48134	1.24956	1.18549	0.235823	0.972633	Bacteria	Firmicutes	Clostridia	Clostridiales	Peptoniphilaceae	Parvimonas	micra
ASV98	10.7933	-3.43544	1.7408	-1.97348	0.0484413	0.972633	Bacteria	Firmicutes	Negativicutes	Veillonellales	Veillonellaceae	Veillonella	NA
ASV99	3.3288	-2.52239	2.58778	-0.97473	0.329694	0.972633	Bacteria	Firmicutes	Negativicutes	Veillonellales	Veillonellaceae	Veillonella	sp.HMT780
ASV100	29.3949	0.875795	2.22466	0.393676	0.69382	0.972633	Bacteria	Firmicutes	Bacilli	Bacillales	Gemellaceae	Gemella	morbillorum
ASV101	60.4591	-0.657817	1.05757	-0.622011	0.533935	0.972633	Bacteria	Firmicutes	Bacilli	Lactobacillales	Streptococcaceae	Streptococcus	sp.HMT057
ASV102	100.756	0.136344	1.78023	0.0765878	0.938951	0.975674	Bacteria	Firmicutes	Bacilli	Lactobacillales	Aerococcaceae	Abiotrophia	NA
ASV103	0.523901	0.130248	2.83146	0.0460003	0.96331	0.985888	Bacteria	Firmicutes	Bacilli	Lactobacillales	Streptococcaceae	Streptococcus	NA
ASV104	12.8051	-0.15015	2.2181	-0.0676931	0.94603	0.979633	Bacteria	Bacteroidetes	Flavobacteriia	Flavobacteriales	Flavobacteriaceae	Capnocytophaga	NA
ASV105	14.8643	0.131501	1.97507	0.0665803	0.946916	0.979633	Bacteria	Bacteroidetes	Flavobacteriia	Flavobacteriales	Flavobacteriaceae	Capnocytophaga	NA
ASV106	13.3853	-5.84547	2.93668	-1.9905	0.0465357	0.972633	Bacteria	Proteobacteria	Gammaproteobacteria	Pasteurellales	Pasteurellaceae	Haemophilus	NA
ASV107	79.6977	1.37265	1.69318	0.810694	0.417542	0.972633	Bacteria	Firmicutes	Negativicutes	Veillonellales	Veillonellaceae	Veillonella	NA
ASV108	40.8414	0.0169868	1.3688	0.01241	0.990098	0.998675	Bacteria	Bacteroidetes	Bacteroidia	Bacteroidales	Prevotellaceae	Prevotella	nigrescens
ASV109	36.8503	-1.58385	2.88751	-0.548519	0.583335	0.972633	Bacteria	Proteobacteria	Gammaproteobacteria	Pasteurellales	Pasteurellaceae	Haemophilus	NA
ASV110	0	0	0	0	1	NA	Bacteria	Fusobacteria	Fusobacteriia	Fusobacteriales	Fusobacteriaceae	Fusobacterium	NA
ASV111	0.305457	1.8344	2.98061	0.615442	0.538263	0.972633	Bacteria	Actinobacteria	Actinobacteria	Actinomycetales	Micrococcaceae	Rothia	NA
ASV112	15.1888	2.23059	2.52736	0.882577	0.377465	0.972633	Bacteria	Actinobacteria	Actinobacteria	Actinomycetales	Actinomycetaceae	Actinomyces	NA
ASV113	8.32329	0.496814	2.8927	0.171747	0.863636	0.972633	Bacteria	Bacteroidetes	Bacteroidia	Bacteroidales	Prevotellaceae	Alloprevotella	NA
ASV114	0	0	0	0	1	NA	Bacteria	Proteobacteria	Gammaproteobacteria	Pasteurellales	Pasteurellaceae	Haemophilus	NA
ASV115	0	0	0	0	1	NA	Bacteria	Bacteroidetes	Bacteroidia	Bacteroidales	Porphyromonadaceae	Porphyromonas	NA
ASV116	101.7	0.110039	1.33897	0.082182	0.934502	0.975674	Bacteria	Proteobacteria	Betaproteobacteria	Neisseriales	Neisseriaceae	Neisseria	elongata
ASV117	0	0	0	0	1	NA	Bacteria	Bacteroidetes	Flavobacteriia	Flavobacteriales	Flavobacteriaceae	Bergeyella	NA
ASV118	5.41865	-5.88229	2.94301	-1.99873	0.0456374	0.972633	Bacteria	Bacteroidetes	Bacteroidia	Bacteroidales	Prevotellaceae	Prevotella	NA
ASV119	20.6812	0.328302	2.65856	0.123489	0.90172	0.975674	Bacteria	Firmicutes	Bacilli	Lactobacillales	Streptococcaceae	Streptococcus	NA
ASV120	5.11073	-0.119154	2.67915	-0.0444746	0.964526	0.986169	Bacteria	Bacteroidetes	Bacteroidia	Bacteroidales	Prevotellaceae	Alloprevotella	NA
ASV121	70.7014	-2.20544	1.92997	-1.14273	0.253151	0.972633	Bacteria	Proteobacteria	Gammaproteobacteria	Pasteurellales	Pasteurellaceae	Haemophilus	NA
ASV122	4.26544	-5.53794	2.94374	-1.88126	0.0599364	0.972633	Bacteria	Firmicutes	Bacilli	Bacillales	Gemellaceae	Gemella	NA
ASV123	37.0886	-0.54289	2.44408	-0.222125	0.824217	0.972633	Bacteria	Firmicutes	Negativicutes	Veillonellales	Veillonellaceae	Veillonella	NA
ASV124	80.7093	0.644957	1.66786	0.386698	0.69898	0.972633	Bacteria	Firmicutes	Negativicutes	Veillonellales	Veillonellaceae	Veillonella	NA
ASV125	4.96433	-5.75508	2.94326	-1.95534	0.0505427	0.972633	Bacteria	Bacteroidetes	Bacteroidia	Bacteroidales	Prevotellaceae	Alloprevotella	sp.HMT914
ASV126	4.08018	-5.47182	2.9439	-1.8587	0.0630699	0.972633	Bacteria	Bacteroidetes	Bacteroidia	Bacteroidales	Prevotellaceae	Prevotella	aurantiaca
ASV127	1.29476	3.82276	2.95148	1.2952	0.19525	0.972633	Bacteria	Firmicutes	Negativicutes	Veillonellales	Veillonellaceae	Veillonella	NA
ASV128	74.5964	-3.14716	1.7557	-1.79254	0.0730469	0.972633	Bacteria	Firmicutes	Clostridia	Clostridiales	Peptoniphilaceae	Parvimonas	NA
ASV129	0	0	0	0	1	NA	Bacteria	Bacteroidetes	Bacteroidia	Bacteroidales	Prevotellaceae	Prevotella	NA
ASV130	86.3469	0.94472	1.46292	0.645778	0.518423	0.972633	Bacteria	Fusobacteria	Fusobacteriia	Fusobacteriales	Fusobacteriaceae	Fusobacterium	NA
ASV131	0	0	0	0	1	NA	Bacteria	Firmicutes	Negativicutes	Veillonellales	Veillonellaceae	Veillonella	NA
ASV132	79.0396	-0.334505	1.37808	-0.242732	0.808213	0.972633	Bacteria	Fusobacteria	Fusobacteriia	Fusobacteriales	Leptotrichiaceae	Leptotrichia	sp.HMT215
ASV133	6.87009	-1.24721	2.89571	-0.43071	0.666679	0.972633	Bacteria	Proteobacteria	Gammaproteobacteria	Pasteurellales	Pasteurellaceae	Haemophilus	NA
ASV134	77.9559	0.648513	1.39878	0.463629	0.642914	0.972633	Bacteria	Actinobacteria	Actinobacteria	Actinomycetales	Micrococcaceae	Rothia	aeria
ASV135	22.6495	-0.744207	2.27033	-0.327797	0.743065	0.972633	Bacteria	Actinobacteria	Actinobacteria	Actinomycetales	Micrococcaceae	Rothia	NA
ASV136	0	0	0	0	1	NA	Bacteria	Proteobacteria	Gammaproteobacteria	Pasteurellales	Pasteurellaceae	Haemophilus	NA
ASV137	78.3454	-0.0393995	1.03933	-0.0379084	0.969761	0.987286	Bacteria	Actinobacteria	Actinobacteria	Actinomycetales	Actinomycetaceae	Actinomyces	sp.HMT169
ASV138	0	0	0	0	1	NA	Bacteria	Proteobacteria	Gammaproteobacteria	Pasteurellales	Pasteurellaceae	Haemophilus	NA
ASV139	0	0	0	0	1	NA	Bacteria	Firmicutes	Negativicutes	Veillonellales	Veillonellaceae	Veillonella	NA
ASV140	19.4104	0.316917	2.22669	0.142326	0.886822	0.973021	Bacteria	Firmicutes	Bacilli	Lactobacillales	Carnobacteriaceae	Granulicatella	NA
ASV141	46.8858	0.0414703	2.50946	0.0165256	0.986815	0.997283	Bacteria	Proteobacteria	Gammaproteobacteria	Pasteurellales	Pasteurellaceae	Haemophilus	NA
ASV142	66.383	-1.59163	2.25721	-0.705131	0.480729	0.972633	Bacteria	Proteobacteria	Gammaproteobacteria	Pasteurellales	Pasteurellaceae	Haemophilus	NA
ASV143	0	0	0	0	1	NA	Bacteria	Bacteroidetes	Bacteroidia	Bacteroidales	Porphyromonadaceae	Porphyromonas	NA
ASV144	0	0	0	0	1	NA	Bacteria	Proteobacteria	Betaproteobacteria	Neisseriales	Neisseriaceae	Neisseria	NA
ASV145	14.6084	3.06659	2.89601	1.0589	0.289644	0.972633	Bacteria	Firmicutes	Bacilli	Bacillales	Gemellaceae	Gemella	NA
ASV146	67.8529	0.0660541	1.03103	0.0640662	0.948918	0.980541	Bacteria	Firmicutes	Clostridia	Clostridiales	Lachnospiraceae [XIV]	Lachnoanaerobaculum	umeaense
ASV147	0	0	0	0	1	NA	Bacteria	Proteobacteria	Gammaproteobacteria	Pasteurellales	Pasteurellaceae	Aggregatibacter	NA
ASV148	0	0	0	0	1	NA	Bacteria	Bacteroidetes	Bacteroidia	Bacteroidales	Prevotellaceae	Prevotella	NA
ASV149	62.7242	-0.129232	1.05177	-0.12287	0.90221	0.975674	Bacteria	Actinobacteria	Actinobacteria	Actinomycetales	Actinomycetaceae	Actinomyces	NA
ASV150	64.3672	0.282377	2.53508	0.111388	0.911309	0.975674	Bacteria	Proteobacteria	Gammaproteobacteria	Pasteurellales	Pasteurellaceae	Haemophilus	NA
ASV151	43.1446	1.47617	0.940494	1.56957	0.116515	0.972633	Bacteria	Proteobacteria	Epsilonproteobacteria	Campylobacterales	Campylobacteraceae	Campylobacter	NA
ASV152	5.22276	1.6075	2.90056	0.554203	0.57944	0.972633	Bacteria	Bacteroidetes	Flavobacteriia	Flavobacteriales	Flavobacteriaceae	Capnocytophaga	leadbetteri
ASV153	5.99564	3.01883	2.91056	1.0372	0.299642	0.972633	Bacteria	Bacteroidetes	Bacteroidia	Bacteroidales	Prevotellaceae	Alloprevotella	sp.HMT473
ASV154	65.0833	-0.386073	1.18797	-0.324985	0.745193	0.972633	Bacteria	Bacteroidetes	Flavobacteriia	Flavobacteriales	Flavobacteriaceae	Capnocytophaga	sputigena
ASV155	41.1949	0.00970085	2.19354	0.00442246	0.996471	0.999991	Bacteria	Fusobacteria	Fusobacteriia	Fusobacteriales	Fusobacteriaceae	Fusobacterium	NA
ASV156	21.588	0.273325	1.72639	0.158322	0.874203	0.972633	Bacteria	Firmicutes	Bacilli	Bacillales	Gemellaceae	Gemella	NA
ASV157	59.2675	1.70456	2.81118	0.606349	0.544283	0.972633	Bacteria	Firmicutes	Bacilli	Bacillales	Gemellaceae	Gemella	NA
ASV158	1.6611	-4.17984	2.94906	-1.41735	0.156381	0.972633	Bacteria	Firmicutes	Negativicutes	Veillonellales	Veillonellaceae	Veillonella	NA
ASV159	0	0	0	0	1	NA	Bacteria	Proteobacteria	Gammaproteobacteria	Pasteurellales	Pasteurellaceae	Haemophilus	NA
ASV160	6.60381	-0.679876	2.22731	-0.305246	0.760179	0.972633	Bacteria	Bacteroidetes	Bacteroidia	Bacteroidales	Prevotellaceae	Prevotella	NA
ASV161	0	0	0	0	1	NA	Bacteria	Firmicutes	Negativicutes	Veillonellales	Veillonellaceae	Veillonella	NA
ASV162	0	0	0	0	1	NA	Bacteria	Firmicutes	Bacilli	Lactobacillales	Streptococcaceae	Streptococcus	NA
ASV163	55.3817	0.0707395	1.35211	0.0523177	0.958276	0.982654	Bacteria	Proteobacteria	Betaproteobacteria	Burkholderiales	Burkholderiaceae	Lautropia	mirabilis
ASV164	52.9805	0.267422	0.698574	0.382811	0.70186	0.972633	Bacteria	Firmicutes	Clostridia	Clostridiales	Lachnospiraceae [XIV]	Oribacterium	sinus
ASV165	41.5578	0.0311285	1.11424	0.0279369	0.977713	0.992574	Bacteria	Bacteroidetes	Bacteroidia	Bacteroidales	Prevotellaceae	Prevotella	salivae
ASV166	21.2779	0.0533219	1.96646	0.0271157	0.978367	0.992574	Bacteria	Bacteroidetes	Bacteroidia	Bacteroidales	Prevotellaceae	Prevotella	NA
ASV167	4.03459	-3.59266	2.57887	-1.39311	0.163586	0.972633	Bacteria	Firmicutes	Clostridia	Clostridiales	Peptoniphilaceae	Parvimonas	sp.HMT110
ASV168	37.4097	-1.03151	1.7522	-0.588693	0.556067	0.972633	Bacteria	Bacteroidetes	Bacteroidia	Bacteroidales	Prevotellaceae	Prevotella	oris
ASV169	0	0	0	0	1	NA	Bacteria	Proteobacteria	Gammaproteobacteria	Pasteurellales	Pasteurellaceae	Haemophilus	NA
ASV170	5.93147	-0.398627	2.17343	-0.18341	0.854477	0.972633	Bacteria	Proteobacteria	Gammaproteobacteria	Pasteurellales	Pasteurellaceae	Aggregatibacter	segnis
ASV171	3.64795	-0.242262	2.87517	-0.0842601	0.93285	0.975674	Bacteria	Bacteroidetes	Bacteroidia	Bacteroidales	Porphyromonadaceae	Porphyromonas	sp.HMT278
ASV172	6.75125	4.06978	2.92478	1.39148	0.164079	0.972633	Bacteria	Proteobacteria	Gammaproteobacteria	Pasteurellales	Pasteurellaceae	Haemophilus	NA
ASV173	0	0	0	0	1	NA	Bacteria	Proteobacteria	Betaproteobacteria	Neisseriales	Neisseriaceae	Neisseria	NA
ASV174	0	0	0	0	1	NA	Bacteria	Firmicutes	Negativicutes	Veillonellales	Veillonellaceae	Veillonella	NA
ASV175	0	0	0	0	1	NA	Bacteria	Bacteroidetes	Bacteroidia	Bacteroidales	Prevotellaceae	Prevotella	NA
ASV176	44.6336	-0.911856	2.75062	-0.331509	0.74026	0.972633	Bacteria	Actinobacteria	Actinobacteria	Actinomycetales	Actinomycetaceae	Actinomyces	NA
ASV177	0	0	0	0	1	NA	Bacteria	Firmicutes	Bacilli	Lactobacillales	Streptococcaceae	Streptococcus	NA
ASV178	0	0	0	0	1	NA	Bacteria	Bacteroidetes	Bacteroidia	Bacteroidales	Porphyromonadaceae	Porphyromonas	NA
ASV179	10.1586	-0.375975	1.96586	-0.191252	0.848328	0.972633	Bacteria	Proteobacteria	Betaproteobacteria	Neisseriales	Neisseriaceae	Kingella	oralis
ASV180	2.17507	1.49479	2.92024	0.511872	0.608741	0.972633	Bacteria	Firmicutes	Bacilli	Lactobacillales	Streptococcaceae	Streptococcus	NA
ASV181	0	0	0	0	1	NA	Bacteria	Firmicutes	Negativicutes	Veillonellales	Veillonellaceae	Veillonella	NA
ASV182	0	0	0	0	1	NA	Bacteria	Bacteroidetes	Bacteroidia	Bacteroidales	Prevotellaceae	Prevotella	NA
ASV183	0	0	0	0	1	NA	Bacteria	Firmicutes	Bacilli	Lactobacillales	Streptococcaceae	Streptococcus	NA
ASV184	32.1796	3.34777	2.89102	1.15799	0.246869	0.972633	Bacteria	Proteobacteria	Gammaproteobacteria	Pasteurellales	Pasteurellaceae	Haemophilus	NA
ASV185	2.86449	-4.96128	2.94541	-1.68441	0.0921023	0.972633	Bacteria	Firmicutes	Bacilli	Bacillales	Gemellaceae	Gemella	NA
ASV186	31.7953	0.119511	1.46569	0.0815392	0.935013	0.975674	Bacteria	Firmicutes	Negativicutes	Veillonellales	Veillonellaceae	Dialister	invisus
ASV187	30.4774	0.471046	1.37591	0.342352	0.732086	0.972633	Bacteria	Actinobacteria	Coriobacteriia	Coriobacteriales	Coriobacteriaceae	Atopobium	NA
ASV188	0	0	0	0	1	NA	Bacteria	Bacteroidetes	Bacteroidia	Bacteroidales	Porphyromonadaceae	Porphyromonas	NA
ASV189	17.9146	0.00146948	1.22224	0.00120229	0.999041	0.999991	Bacteria	Firmicutes	Clostridia	Clostridiales	Peptostreptococcaceae [XI]	Mogibacterium	diversum
ASV190	2.82156	4.94424	2.94546	1.6786	0.0932306	0.972633	Bacteria	Firmicutes	Negativicutes	Veillonellales	Veillonellaceae	Veillonella	NA
ASV191	0	0	0	0	1	NA	Bacteria	Firmicutes	Negativicutes	Veillonellales	Veillonellaceae	Veillonella	NA
ASV192	3.32957	-0.263989	2.9032	-0.0909303	0.927548	0.975674	Bacteria	Bacteroidetes	Bacteroidia	Bacteroidales	Prevotellaceae	Prevotella	veroralis
ASV193	28.1691	1.94009	1.91943	1.01076	0.312131	0.972633	Bacteria	Actinobacteria	Coriobacteriia	Coriobacteriales	Coriobacteriaceae	Atopobium	parvulum
ASV194	6.17865	0.571148	2.32577	0.245574	0.806012	0.972633	Bacteria	Firmicutes	Bacilli	Lactobacillales	Streptococcaceae	Streptococcus	anginosus
ASV195	17.66	-0.747876	2.26468	-0.330234	0.741223	0.972633	Bacteria	Proteobacteria	Gammaproteobacteria	Pasteurellales	Pasteurellaceae	Haemophilus	NA
ASV196	5.44523	-3.17164	2.91538	-1.0879	0.276639	0.972633	Bacteria	Bacteroidetes	Bacteroidia	Bacteroidales	Prevotellaceae	Prevotella	NA
ASV197	0	0	0	0	1	NA	Bacteria	Bacteroidetes	Bacteroidia	Bacteroidales	Porphyromonadaceae	Porphyromonas	NA
ASV198	15.7465	-0.29247	1.73976	-0.168109	0.866497	0.972633	Bacteria	Actinobacteria	Actinobacteria	Actinomycetales	Actinomycetaceae	Actinomyces	NA
ASV199	19.8579	1.03392	2.22892	0.463868	0.642743	0.972633	Bacteria	Actinobacteria	Actinobacteria	Actinomycetales	Actinomycetaceae	Actinomyces	NA
ASV200	22.5858	-1.67815	2.05422	-0.816927	0.41397	0.972633	Bacteria	Bacteroidetes	Bacteroidia	Bacteroidales	Prevotellaceae	Prevotella	shahii
ASV201	26.2163	1.3499	1.52374	0.885909	0.375667	0.972633	Bacteria	Firmicutes	Clostridia	Clostridiales	Lachnospiraceae [XIV]	Stomatobaculum	longum
ASV202	0	0	0	0	1	NA	Bacteria	Bacteroidetes	Bacteroidia	Bacteroidales	Porphyromonadaceae	Porphyromonas	NA
ASV203	0	0	0	0	1	NA	Bacteria	Bacteroidetes	Bacteroidia	Bacteroidales	Prevotellaceae	Alloprevotella	NA
ASV204	3.02137	5.03939	2.94513	1.71109	0.0870644	0.972633	Bacteria	Bacteroidetes	Flavobacteriia	Flavobacteriales	Flavobacteriaceae	Bergeyella	NA
ASV205	26.4741	-2.25225	2.3098	-0.975086	0.329518	0.972633	Bacteria	Proteobacteria	Gammaproteobacteria	Pasteurellales	Pasteurellaceae	Haemophilus	sputorum
ASV206	8.2438	-0.233986	2.72385	-0.0859029	0.931544	0.975674	Bacteria	Proteobacteria	Betaproteobacteria	Neisseriales	Neisseriaceae	Neisseria	cinerea
ASV207	0	0	0	0	1	NA	Bacteria	Proteobacteria	Gammaproteobacteria	Pasteurellales	Pasteurellaceae	Haemophilus	NA
ASV208	18.9923	0.531219	2.51599	0.211138	0.83278	0.972633	Bacteria	Bacteroidetes	Bacteroidia	Bacteroidales	Prevotellaceae	Prevotella	histicola
ASV209	22.7752	-1.49772	1.69997	-0.881026	0.378304	0.972633	Bacteria	Firmicutes	Clostridia	Clostridiales	Peptostreptococcaceae [XI]	Peptostreptococcaceae [XI][G-1]	sulci
ASV210	0	0	0	0	1	NA	Bacteria	Fusobacteria	Fusobacteriia	Fusobacteriales	Fusobacteriaceae	Fusobacterium	NA
ASV211	0	0	0	0	1	NA	Bacteria	Bacteroidetes	Bacteroidia	Bacteroidales	Prevotellaceae	Alloprevotella	NA
ASV212	4.21626	0.3194	2.89956	0.110155	0.912287	0.975674	Bacteria	Proteobacteria	Betaproteobacteria	Neisseriales	Neisseriaceae	Neisseria	NA
ASV213	0	0	0	0	1	NA	Bacteria	Bacteroidetes	Bacteroidia	Bacteroidales	Prevotellaceae	Alloprevotella	NA
ASV214	14.7272	0.516815	2.23089	0.231663	0.8168	0.972633	Bacteria	Fusobacteria	Fusobacteriia	Fusobacteriales	Fusobacteriaceae	Fusobacterium	nucleatum_subsp.vincentii
ASV215	23.5376	-0.594716	2.35584	-0.252443	0.800699	0.972633	Bacteria	Bacteroidetes	Flavobacteriia	Flavobacteriales	Flavobacteriaceae	Capnocytophaga	NA
ASV216	0	0	0	0	1	NA	Bacteria	Proteobacteria	Gammaproteobacteria	Pasteurellales	Pasteurellaceae	Haemophilus	NA
ASV217	26.0798	0.532618	2.62914	0.202583	0.839461	0.972633	Bacteria	Firmicutes	Bacilli	Lactobacillales	Carnobacteriaceae	Granulicatella	NA
ASV218	4.24786	-2.13495	2.90833	-0.73408	0.4629	0.972633	Bacteria	Actinobacteria	Actinobacteria	Actinomycetales	Actinomycetaceae	Actinomyces	NA
ASV219	0	0	0	0	1	NA	Bacteria	Bacteroidetes	Bacteroidia	Bacteroidales	Prevotellaceae	Alloprevotella	NA
ASV220	29.9036	-0.179818	1.9941	-0.090175	0.928148	0.975674	Bacteria	Proteobacteria	Gammaproteobacteria	Pasteurellales	Pasteurellaceae	Aggregatibacter	sp.HMT458
ASV221	31.9091	-0.197512	2.09987	-0.0940591	0.925062	0.975674	Bacteria	Actinobacteria	Actinobacteria	Actinomycetales	Actinomycetaceae	Actinomyces	NA
ASV222	3.51123	-2.03791	2.91186	-0.699864	0.484012	0.972633	Bacteria	Fusobacteria	Fusobacteriia	Fusobacteriales	Fusobacteriaceae	Fusobacterium	nucleatum_subsp.nucleatum
ASV223	0	0	0	0	1	NA	Bacteria	Firmicutes	Negativicutes	Veillonellales	Veillonellaceae	Veillonella	NA
ASV224	3.27473	-2.45526	2.91961	-0.840955	0.400373	0.972633	Bacteria	Firmicutes	Negativicutes	Veillonellales	Veillonellaceae	Veillonella	parvula
ASV225	0	0	0	0	1	NA	Bacteria	Bacteroidetes	Bacteroidia	Bacteroidales	Prevotellaceae	Prevotella	NA
ASV226	10.4623	0.83846	2.8201	0.297316	0.766226	0.972633	Bacteria	Actinobacteria	Actinobacteria	Actinomycetales	Actinomycetaceae	Actinomyces	NA
ASV227	0	0	0	0	1	NA	Bacteria	Bacteroidetes	Bacteroidia	Bacteroidales	Prevotellaceae	Alloprevotella	NA
ASV228	0	0	0	0	1	NA	Bacteria	Proteobacteria	Gammaproteobacteria	Pasteurellales	Pasteurellaceae	Haemophilus	NA
ASV229	17.3342	-0.0937266	2.51978	-0.0371964	0.970328	0.987286	Bacteria	Bacteroidetes	Bacteroidia	Bacteroidales	Prevotellaceae	Prevotella	NA
ASV230	0	0	0	0	1	NA	Bacteria	Firmicutes	Bacilli	Lactobacillales	Streptococcaceae	Streptococcus	NA
ASV231	6.15667	-0.0171	2.67596	-0.00639021	0.994901	0.999991	Bacteria	Bacteroidetes	Bacteroidia	Bacteroidales	Prevotellaceae	Prevotella	NA
ASV232	4.15781	-1.22465	2.27495	-0.538321	0.590356	0.972633	Bacteria	Bacteroidetes	Bacteroidia	Bacteroidales	Prevotellaceae	Prevotella	NA
ASV233	3.91383	0.468209	2.9009	0.161401	0.871777	0.972633	Bacteria	Firmicutes	Negativicutes	Veillonellales	Veillonellaceae	Veillonella	NA
ASV234	0	0	0	0	1	NA	Bacteria	Fusobacteria	Fusobacteriia	Fusobacteriales	Fusobacteriaceae	Fusobacterium	NA
ASV235	4.97896	-5.75973	2.94325	-1.95693	0.050356	0.972633	Bacteria	Bacteroidetes	Bacteroidia	Bacteroidales	Prevotellaceae	Prevotella	NA
ASV236	0	0	0	0	1	NA	Bacteria	Bacteroidetes	Bacteroidia	Bacteroidales	Porphyromonadaceae	Porphyromonas	NA
ASV237	23.534	-0.570305	2.36907	-0.240729	0.809765	0.972633	Bacteria	Fusobacteria	Fusobacteriia	Fusobacteriales	Leptotrichiaceae	Leptotrichia	NA
ASV238	0	NA	NA	NA	NA	NA	Bacteria	Proteobacteria	Alphaproteobacteria	Rhizobiales	Bradyrhizobiaceae	Bosea	NA
ASV239	0	0	0	0	1	NA	Bacteria	Proteobacteria	Gammaproteobacteria	Pasteurellales	Pasteurellaceae	Haemophilus	NA
ASV240	0	0	0	0	1	NA	Bacteria	Bacteroidetes	Bacteroidia	Bacteroidales	Prevotellaceae	Alloprevotella	NA
ASV241	0	0	0	0	1	NA	Bacteria	Proteobacteria	Gammaproteobacteria	Pasteurellales	Pasteurellaceae	Haemophilus	NA
ASV242	4.92237	5.74175	2.94328	1.9508	0.0510808	0.972633	Bacteria	Actinobacteria	Actinobacteria	Actinomycetales	Actinomycetaceae	Actinomyces	NA
ASV243	0	0	0	0	1	NA	Bacteria	Bacteroidetes	Bacteroidia	Bacteroidales	Prevotellaceae	Prevotella	NA
ASV244	0	0	0	0	1	NA	Bacteria	Actinobacteria	Actinobacteria	Actinomycetales	Actinomycetaceae	Actinomyces	NA
ASV245	18.4267	2.46534	2.48621	0.991606	0.32139	0.972633	Bacteria	Bacteroidetes	Flavobacteriia	Flavobacteriales	Flavobacteriaceae	Capnocytophaga	leadbetteri
ASV246	1.63267	0.480165	2.92213	0.16432	0.869479	0.972633	Bacteria	Bacteroidetes	Bacteroidia	Bacteroidales	Prevotellaceae	Prevotella	sp.HMT313
ASV247	16.8159	-0.673478	1.69775	-0.396689	0.691597	0.972633	Bacteria	Proteobacteria	Gammaproteobacteria	Pasteurellales	Pasteurellaceae	Haemophilus	NA
ASV248	15.9037	0.782023	2.20384	0.354846	0.722705	0.972633	Bacteria	Fusobacteria	Fusobacteriia	Fusobacteriales	Fusobacteriaceae	Fusobacterium	nucleatum_subsp.animalis
ASV249	0	0	0	0	1	NA	Bacteria	Firmicutes	Negativicutes	Veillonellales	Veillonellaceae	Veillonella	NA
ASV250	19.7248	-1.04748	1.71193	-0.611872	0.540623	0.972633	Bacteria	Actinobacteria	Actinobacteria	Actinomycetales	Actinomycetaceae	Actinomyces	NA
ASV251	0	0	0	0	1	NA	Bacteria	Firmicutes	Bacilli	Lactobacillales	Streptococcaceae	Streptococcus	NA
ASV252	4.04092	-0.94943	2.90166	-0.327203	0.743515	0.972633	Bacteria	Bacteroidetes	Bacteroidia	Bacteroidales	Prevotellaceae	Prevotella	pallens
ASV253	0	0	0	0	1	NA	Bacteria	Proteobacteria	Gammaproteobacteria	Pasteurellales	Pasteurellaceae	Haemophilus	NA
ASV254	4.56771	0.242904	2.66399	0.0911802	0.927349	0.975674	Bacteria	Bacteroidetes	Bacteroidia	Bacteroidales	Prevotellaceae	Prevotella	NA
ASV255	18.2199	-0.443817	2.07398	-0.213993	0.830553	0.972633	Bacteria	Actinobacteria	Actinobacteria	Actinomycetales	Actinomycetaceae	Actinomyces	NA
ASV256	5.41618	1.1335	1.58872	0.713469	0.475556	0.972633	Bacteria	Firmicutes	Bacilli	Lactobacillales	Streptococcaceae	Streptococcus	NA
ASV257	0	0	0	0	1	NA	Bacteria	Firmicutes	Bacilli	Lactobacillales	Streptococcaceae	Streptococcus	NA
ASV258	6.29855	1.17241	2.49103	0.470653	0.637888	0.972633	Bacteria	Fusobacteria	Fusobacteriia	Fusobacteriales	Fusobacteriaceae	Fusobacterium	NA
ASV259	0	0	0	0	1	NA	Bacteria	Bacteroidetes	Bacteroidia	Bacteroidales	Prevotellaceae	Alloprevotella	NA
ASV260	0	0	0	0	1	NA	Bacteria	Firmicutes	Bacilli	Lactobacillales	Carnobacteriaceae	Granulicatella	NA
ASV261	0	0	0	0	1	NA	Bacteria	Firmicutes	Negativicutes	Veillonellales	Veillonellaceae	Veillonella	NA
ASV262	2.64742	1.96783	2.91948	0.674036	0.500289	0.972633	Bacteria	Fusobacteria	Fusobacteriia	Fusobacteriales	Fusobacteriaceae	Fusobacterium	nucleatum_subsp.vincentii
ASV263	0	0	0	0	1	NA	Bacteria	Bacteroidetes	Flavobacteriia	Flavobacteriales	Flavobacteriaceae	Capnocytophaga	gingivalis
ASV264	0.477844	1.33446	2.97659	0.448319	0.653923	0.972633	Bacteria	Firmicutes	Negativicutes	Veillonellales	Veillonellaceae	Veillonella	NA
ASV265	0.705955	-2.6554	2.56298	-1.03606	0.300175	0.972633	Bacteria	Fusobacteria	Fusobacteriia	Fusobacteriales	Fusobacteriaceae	Fusobacterium	NA
ASV266	2.18555	-1.28271	2.91788	-0.439604	0.660224	0.972633	Bacteria	Fusobacteria	Fusobacteriia	Fusobacteriales	Leptotrichiaceae	Leptotrichia	NA
ASV267	0	0	0	0	1	NA	Bacteria	Firmicutes	Bacilli	Lactobacillales	Streptococcaceae	Streptococcus	NA
ASV268	0	0	0	0	1	NA	Bacteria	Firmicutes	Bacilli	Lactobacillales	Carnobacteriaceae	Granulicatella	NA
ASV269	0	0	0	0	1	NA	Bacteria	Proteobacteria	Gammaproteobacteria	Pasteurellales	Pasteurellaceae	Haemophilus	NA
ASV270	0.563251	0.734071	2.98224	0.246147	0.805568	0.972633	Bacteria	Bacteroidetes	Bacteroidia	Bacteroidales	Prevotellaceae	Prevotella	NA
ASV271	0	0	0	0	1	NA	Bacteria	Proteobacteria	Gammaproteobacteria	Pasteurellales	Pasteurellaceae	Haemophilus	NA
ASV272	0	0	0	0	1	NA	Bacteria	Firmicutes	Negativicutes	Veillonellales	Veillonellaceae	Veillonella	NA
ASV273	0	0	0	0	1	NA	Bacteria	Proteobacteria	Gammaproteobacteria	Pasteurellales	Pasteurellaceae	Haemophilus	NA
ASV274	0.370974	-1.50013	2.97868	-0.503623	0.614526	0.972633	Bacteria	Proteobacteria	Gammaproteobacteria	Pasteurellales	Pasteurellaceae	Haemophilus	NA
ASV275	1.50142	-4.02932	2.95001	-1.36586	0.171981	0.972633	Bacteria	Fusobacteria	Fusobacteriia	Fusobacteriales	Fusobacteriaceae	Fusobacterium	NA
ASV276	0	0	0	0	1	NA	Bacteria	Proteobacteria	Betaproteobacteria	Neisseriales	Neisseriaceae	Neisseria	NA
ASV277	0	0	0	0	1	NA	Bacteria	Actinobacteria	Actinobacteria	Actinomycetales	Micrococcaceae	Rothia	NA
ASV278	0	0	0	0	1	NA	Bacteria	Firmicutes	Clostridia	Clostridiales	Peptoniphilaceae	Parvimonas	NA
ASV279	2.96061	0.874465	2.90714	0.300799	0.763568	0.972633	Bacteria	Firmicutes	Negativicutes	Veillonellales	Veillonellaceae	Veillonella	NA
ASV280	12.4669	-0.193489	2.08359	-0.0928633	0.926012	0.975674	Bacteria	Firmicutes	Negativicutes	Veillonellales	Veillonellaceae	Dialister	NA
ASV281	0	0	0	0	1	NA	Bacteria	Firmicutes	Bacilli	Lactobacillales	Carnobacteriaceae	Granulicatella	NA
ASV282	0	0	0	0	1	NA	Bacteria	Fusobacteria	Fusobacteriia	Fusobacteriales	Fusobacteriaceae	Fusobacterium	NA
ASV283	1.0862	-3.56377	2.95369	-1.20655	0.227605	0.972633	Bacteria	Bacteroidetes	Bacteroidia	Bacteroidales	Prevotellaceae	Prevotella	NA
ASV284	0	0	0	0	1	NA	Bacteria	Proteobacteria	Gammaproteobacteria	Pasteurellales	Pasteurellaceae	Haemophilus	NA
ASV285	0	0	0	0	1	NA	Bacteria	Fusobacteria	Fusobacteriia	Fusobacteriales	Fusobacteriaceae	Fusobacterium	NA
ASV286	5.26849	-0.00275961	2.14109	-0.00128888	0.998972	0.999991	Bacteria	Firmicutes	Bacilli	Lactobacillales	Streptococcaceae	Streptococcus	intermedius
ASV287	0	0	0	0	1	NA	Bacteria	Bacteroidetes	Bacteroidia	Bacteroidales	Prevotellaceae	Prevotella	NA
ASV288	0	0	0	0	1	NA	Bacteria	Bacteroidetes	Bacteroidia	Bacteroidales	Prevotellaceae	Prevotella	NA
ASV289	0	0	0	0	1	NA	Bacteria	Firmicutes	Bacilli	Lactobacillales	Aerococcaceae	Abiotrophia	NA
ASV290	0	0	0	0	1	NA	Bacteria	Firmicutes	Bacilli	Lactobacillales	Carnobacteriaceae	Granulicatella	NA
ASV291	8.77406	-1.23198	2.33848	-0.52683	0.598311	0.972633	Bacteria	Bacteroidetes	Flavobacteriia	Flavobacteriales	Flavobacteriaceae	Capnocytophaga	gingivalis
ASV292	0	0	0	0	1	NA	Bacteria	Firmicutes	Negativicutes	Veillonellales	Veillonellaceae	Veillonella	NA
ASV293	0	0	0	0	1	NA	Bacteria	Fusobacteria	Fusobacteriia	Fusobacteriales	Fusobacteriaceae	Fusobacterium	NA
ASV294	0	0	0	0	1	NA	Bacteria	Firmicutes	Bacilli	Lactobacillales	Streptococcaceae	Streptococcus	NA
ASV295	0	0	0	0	1	NA	Bacteria	Firmicutes	Negativicutes	Veillonellales	Veillonellaceae	Veillonella	parvula
ASV296	0.305831	0.304608	2.98779	0.101951	0.918796	0.975674	Bacteria	Bacteroidetes	Flavobacteriia	Flavobacteriales	Flavobacteriaceae	Bergeyella	NA
ASV297	10.5262	-1.68252	2.17668	-0.772975	0.439537	0.972633	Bacteria	Firmicutes	Clostridia	Clostridiales	Peptococcaceae	Peptococcus	NA
ASV298	12.2637	1.80186	2.3454	0.768253	0.442337	0.972633	Bacteria	Fusobacteria	Fusobacteriia	Fusobacteriales	Leptotrichiaceae	Leptotrichia	sp.HMT417
ASV299	3.675	1.21047	2.9045	0.416757	0.676856	0.972633	Bacteria	Bacteroidetes	Bacteroidia	Bacteroidales	Prevotellaceae	Alloprevotella	NA
ASV300	4.08998	0.456799	2.90016	0.157508	0.874844	0.972633	Bacteria	Firmicutes	Bacilli	Bacillales	Gemellaceae	Gemella	morbillorum
ASV301	8.53681	1.27153	2.69393	0.471999	0.636927	0.972633	Bacteria	Firmicutes	Bacilli	Lactobacillales	Streptococcaceae	Streptococcus	NA
ASV302	2.68324	0.833608	2.79673	0.298065	0.765653	0.972633	Bacteria	Firmicutes	Bacilli	Lactobacillales	Streptococcaceae	Streptococcus	mutans
ASV303	0	0	0	0	1	NA	Bacteria	Actinobacteria	Actinobacteria	Actinomycetales	Actinomycetaceae	Actinomyces	NA
ASV304	0	0	0	0	1	NA	Bacteria	Firmicutes	Bacilli	Bacillales	Gemellaceae	Gemella	NA
ASV305	0	0	0	0	1	NA	Bacteria	Bacteroidetes	Bacteroidia	Bacteroidales	Prevotellaceae	Prevotella	NA
ASV306	0	0	0	0	1	NA	Bacteria	Bacteroidetes	Bacteroidia	Bacteroidales	Prevotellaceae	Prevotella	NA
ASV307	0	0	0	0	1	NA	Bacteria	Bacteroidetes	Bacteroidia	Bacteroidales	Prevotellaceae	Alloprevotella	NA
ASV308	0	0	0	0	1	NA	Bacteria	Bacteroidetes	Bacteroidia	Bacteroidales	Prevotellaceae	Prevotella	NA
ASV309	0	0	0	0	1	NA	Bacteria	Bacteroidetes	Bacteroidia	Bacteroidales	Prevotellaceae	Prevotella	NA
ASV310	0	0	0	0	1	NA	Bacteria	Bacteroidetes	Bacteroidia	Bacteroidales	Prevotellaceae	Prevotella	NA
ASV311	0	0	0	0	1	NA	Bacteria	Bacteroidetes	Bacteroidia	Bacteroidales	Prevotellaceae	Alloprevotella	NA
ASV312	0	0	0	0	1	NA	Bacteria	Proteobacteria	Gammaproteobacteria	Pasteurellales	Pasteurellaceae	Haemophilus	NA
ASV313	0	0	0	0	1	NA	Bacteria	Bacteroidetes	Bacteroidia	Bacteroidales	Porphyromonadaceae	Porphyromonas	NA
ASV314	0	0	0	0	1	NA	Bacteria	Firmicutes	Bacilli	Lactobacillales	Streptococcaceae	Streptococcus	NA
ASV315	8.78697	0.649633	2.3377	0.277894	0.781094	0.972633	Bacteria	Firmicutes	Clostridia	Clostridiales	Lachnospiraceae [XIV]	Lachnoanaerobaculum	orale
ASV316	12.8458	1.34249	1.84478	0.727722	0.466784	0.972633	Bacteria	Fusobacteria	Fusobacteriia	Fusobacteriales	Leptotrichiaceae	Leptotrichia	sp.HMT221
ASV317	8.61118	0.118703	2.20206	0.0539056	0.95701	0.982654	Bacteria	Firmicutes	Bacilli	Lactobacillales	Streptococcaceae	Streptococcus	NA
ASV318	4.52847	0.872657	1.77147	0.492616	0.622284	0.972633	Bacteria	Firmicutes	Clostridia	Clostridiales	Peptostreptococcaceae [XI]	Peptostreptococcaceae [XI][G-9]	brachy
ASV319	9.055	-0.503568	2.1914	-0.229793	0.818253	0.972633	Bacteria	Actinobacteria	Actinobacteria	Actinomycetales	Actinomycetaceae	Actinomyces	sp.HMT180
ASV320	0	0	0	0	1	NA	Bacteria	Proteobacteria	Gammaproteobacteria	Pasteurellales	Pasteurellaceae	Haemophilus	NA
ASV321	9.66832	-0.640536	1.92399	-0.33292	0.739195	0.972633	Bacteria	Proteobacteria	Epsilonproteobacteria	Campylobacterales	Campylobacteraceae	Campylobacter	showae
ASV322	0	0	0	0	1	NA	Bacteria	Bacteroidetes	Bacteroidia	Bacteroidales	Prevotellaceae	Alloprevotella	NA
ASV323	1.83796	-4.32435	2.94823	-1.46676	0.14244	0.972633	Bacteria	Bacteroidetes	Bacteroidia	Bacteroidales	Porphyromonadaceae	Porphyromonas	NA
ASV324	0	0	0	0	1	NA	Bacteria	Firmicutes	Negativicutes	Veillonellales	Veillonellaceae	Veillonella	NA
ASV325	4.94735	-5.74897	2.94327	-1.95326	0.050789	0.972633	Bacteria	Fusobacteria	Fusobacteriia	Fusobacteriales	Leptotrichiaceae	Leptotrichia	NA
ASV326	2.95376	0.608671	2.90622	0.209437	0.834107	0.972633	Bacteria	Actinobacteria	Actinobacteria	Actinomycetales	Actinomycetaceae	Actinomyces	NA
ASV327	0.434426	-2.26503	2.97244	-0.762009	0.446055	0.972633	Bacteria	Proteobacteria	Gammaproteobacteria	Pasteurellales	Pasteurellaceae	Haemophilus	NA
ASV328	2.74411	-1.44288	2.91284	-0.495351	0.620353	0.972633	Bacteria	Proteobacteria	Betaproteobacteria	Neisseriales	Neisseriaceae	Neisseria	NA
ASV329	3.54973	3.32068	2.1947	1.51305	0.130268	0.972633	Bacteria	Fusobacteria	Fusobacteriia	Fusobacteriales	Fusobacteriaceae	Fusobacterium	NA
ASV330	0.331205	1.94629	2.97841	0.653467	0.513455	0.972633	Bacteria	Proteobacteria	Gammaproteobacteria	Pasteurellales	Pasteurellaceae	Haemophilus	NA
ASV331	0	0	0	0	1	NA	Bacteria	Firmicutes	Bacilli	Bacillales	Gemellaceae	Gemella	NA
ASV332	3.35788	0.678854	2.90397	0.233767	0.815166	0.972633	Bacteria	Actinobacteria	Actinobacteria	Actinomycetales	Actinomycetaceae	Actinomyces	lingnae_[Not_Validly_Published]
ASV333	9.76138	-0.838795	2.34235	-0.358099	0.720269	0.972633	Bacteria	Proteobacteria	Gammaproteobacteria	Pasteurellales	Pasteurellaceae	Aggregatibacter	NA
ASV334	0.701765	-2.93995	2.96086	-0.992938	0.32074	0.972633	Bacteria	Actinobacteria	Actinobacteria	Actinomycetales	Actinomycetaceae	Actinomyces	NA
ASV335	0	0	0	0	1	NA	Bacteria	Firmicutes	Bacilli	Bacillales	Gemellaceae	Gemella	NA
ASV336	0	0	0	0	1	NA	Bacteria	Actinobacteria	Actinobacteria	Actinomycetales	Actinomycetaceae	Actinomyces	NA
ASV337	0	0	0	0	1	NA	Bacteria	Fusobacteria	Fusobacteriia	Fusobacteriales	Fusobacteriaceae	Fusobacterium	NA
ASV338	2.21367	4.58589	2.94691	1.55617	0.119667	0.972633	Bacteria	Fusobacteria	Fusobacteriia	Fusobacteriales	Leptotrichiaceae	Leptotrichia	NA
ASV339	2.28011	4.63572	2.94668	1.5732	0.115673	0.972633	Bacteria	Firmicutes	Negativicutes	Veillonellales	Veillonellaceae	Megasphaera	NA
ASV340	0.423206	2.25312	2.97251	0.757988	0.448458	0.972633	Bacteria	Bacteroidetes	Bacteroidia	Bacteroidales	Prevotellaceae	Prevotella	NA
ASV341	0.9827	-0.829966	2.94657	-0.281672	0.778195	0.972633	Bacteria	Firmicutes	Negativicutes	Veillonellales	Veillonellaceae	Veillonella	NA
ASV342	2.32632	4.6592	2.94658	1.58122	0.113827	0.972633	Bacteria	Firmicutes	Negativicutes	Veillonellales	Veillonellaceae	Veillonella	NA
ASV343	1.08865	-3.5751	2.95358	-1.21043	0.226114	0.972633	Bacteria	Bacteroidetes	Bacteroidia	Bacteroidales	Prevotellaceae	Prevotella	NA
ASV344	0	0	0	0	1	NA	Bacteria	Fusobacteria	Fusobacteriia	Fusobacteriales	Leptotrichiaceae	Leptotrichia	NA
ASV345	0	0	0	0	1	NA	Bacteria	Proteobacteria	Betaproteobacteria	Neisseriales	Neisseriaceae	Eikenella	NA
ASV346	0.759598	-3.05751	2.95926	-1.0332	0.301511	0.972633	Bacteria	Bacteroidetes	Bacteroidia	Bacteroidales	Prevotellaceae	Prevotella	NA
ASV347	0.194382	1.36428	2.98893	0.456445	0.64807	0.972633	Bacteria	Firmicutes	Bacilli	Lactobacillales	Streptococcaceae	Streptococcus	NA
ASV348	0	0	0	0	1	NA	Bacteria	Firmicutes	Negativicutes	Veillonellales	Veillonellaceae	Veillonella	NA
ASV349	0	0	0	0	1	NA	Bacteria	Firmicutes	Bacilli	Lactobacillales	Streptococcaceae	Streptococcus	NA
ASV350	0	0	0	0	1	NA	Bacteria	Fusobacteria	Fusobacteriia	Fusobacteriales	Fusobacteriaceae	Fusobacterium	NA
ASV351	2.58384	-0.0650198	2.90813	-0.022358	0.982162	0.995461	Bacteria	Bacteroidetes	Bacteroidia	Bacteroidales	Prevotellaceae	Prevotella	NA
ASV352	0	0	0	0	1	NA	Bacteria	Bacteroidetes	Bacteroidia	Bacteroidales	Porphyromonadaceae	Porphyromonas	NA
ASV353	0	0	0	0	1	NA	Bacteria	Fusobacteria	Fusobacteriia	Fusobacteriales	Fusobacteriaceae	Fusobacterium	NA
ASV354	0.582067	-2.68249	2.96484	-0.90477	0.365587	0.972633	Bacteria	Bacteroidetes	Bacteroidia	Bacteroidales	Prevotellaceae	Prevotella	NA
ASV355	0	0	0	0	1	NA	Bacteria	Bacteroidetes	Bacteroidia	Bacteroidales	Prevotellaceae	Alloprevotella	NA
ASV356	1.01192	-3.46626	2.95462	-1.17317	0.240728	0.972633	Bacteria	Bacteroidetes	Bacteroidia	Bacteroidales	Prevotellaceae	Prevotella	NA
ASV357	0	0	0	0	1	NA	Bacteria	Firmicutes	Negativicutes	Veillonellales	Veillonellaceae	Veillonella	NA
ASV358	2.81054	0.248291	2.90662	0.0854226	0.931925	0.975674	Bacteria	Firmicutes	Negativicutes	Veillonellales	Veillonellaceae	Veillonella	NA
ASV359	5.60419	-2.01495	2.62963	-0.766247	0.443529	0.972633	Bacteria	Actinobacteria	Actinobacteria	Bifidobacteriales	Bifidobacteriaceae	Scardovia	wiggsiae
ASV360	2.99477	0.519334	2.38749	0.217523	0.8278	0.972633	Bacteria	Proteobacteria	Epsilonproteobacteria	Campylobacterales	Campylobacteraceae	Campylobacter	NA
ASV361	0	0	0	0	1	NA	Bacteria	Fusobacteria	Fusobacteriia	Fusobacteriales	Leptotrichiaceae	Leptotrichia	NA
ASV362	0.0922834	0.686839	2.99348	0.229445	0.818523	0.972633	Bacteria	Firmicutes	Bacilli	Lactobacillales	Lactobacillaceae	Lactobacillus	gasseri
ASV363	0	0	0	0	1	NA	Bacteria	Bacteroidetes	Bacteroidia	Bacteroidales	Prevotellaceae	Prevotella	NA
ASV364	0	0	0	0	1	NA	Bacteria	Bacteroidetes	Bacteroidia	Bacteroidales	Prevotellaceae	Prevotella	NA
ASV365	0	0	0	0	1	NA	Bacteria	Bacteroidetes	Bacteroidia	Bacteroidales	Porphyromonadaceae	Porphyromonas	NA
ASV366	0	0	0	0	1	NA	Bacteria	Firmicutes	Bacilli	Bacillales	Gemellaceae	Gemella	NA
ASV367	0	0	0	0	1	NA	Bacteria	Bacteroidetes	Bacteroidia	Bacteroidales	Prevotellaceae	Alloprevotella	NA
ASV368	0	0	0	0	1	NA	Bacteria	Bacteroidetes	Bacteroidia	Bacteroidales	Prevotellaceae	Prevotella	NA
ASV369	0	0	0	0	1	NA	Bacteria	Bacteroidetes	Bacteroidia	Bacteroidales	Prevotellaceae	Prevotella	NA
ASV370	4.88181	3.15156	2.75964	1.14202	0.253447	0.972633	Bacteria	Actinobacteria	Actinobacteria	Corynebacteriales	Corynebacteriaceae	Corynebacterium	durum
ASV371	6.65374	-1.22722	1.88998	-0.64933	0.516125	0.972633	Bacteria	Bacteroidetes	Bacteroidia	Bacteroidales	Prevotellaceae	Alloprevotella	NA
ASV372	2.89562	1.15421	1.92956	0.598173	0.549724	0.972633	Bacteria	Firmicutes	Bacilli	Lactobacillales	Streptococcaceae	Streptococcus	NA
ASV373	1.66726	2.51812	2.94286	0.855671	0.39218	0.972633	Bacteria	Bacteroidetes	Bacteroidia	Bacteroidales	Porphyromonadaceae	Porphyromonas	NA
ASV374	8.29851	-0.330338	1.56794	-0.210683	0.833135	0.972633	Bacteria	Actinobacteria	Actinobacteria	Actinomycetales	Micrococcaceae	Rothia	NA
ASV375	0	0	0	0	1	NA	Bacteria	Bacteroidetes	Bacteroidia	Bacteroidales	Prevotellaceae	Prevotella	NA
ASV376	5.27478	-1.19158	2.12213	-0.561502	0.574456	0.972633	Bacteria	Firmicutes	Negativicutes	Veillonellales	Veillonellaceae	Megasphaera	NA
ASV377	1.14198	-3.37707	2.95336	-1.14346	0.252846	0.972633	Bacteria	Bacteroidetes	Flavobacteriia	Flavobacteriales	Flavobacteriaceae	Capnocytophaga	NA
ASV378	0.383055	-0.441946	2.99084	-0.147767	0.882527	0.972633	Bacteria	Firmicutes	Bacilli	Lactobacillales	Lactobacillaceae	Lactobacillus	NA
ASV379	6.00166	1.48274	2.28179	0.649813	0.515813	0.972633	Bacteria	Firmicutes	Bacilli	Lactobacillales	Streptococcaceae	Streptococcus	constellatus
ASV380	0	0	0	0	1	NA	Bacteria	Bacteroidetes	Bacteroidia	Bacteroidales	Porphyromonadaceae	Porphyromonas	NA
ASV381	0.444301	2.30405	2.97154	0.775374	0.438119	0.972633	Bacteria	Actinobacteria	Actinobacteria	Actinomycetales	Actinomycetaceae	Actinomyces	NA
ASV382	2.0641	-0.390899	2.91443	-0.134125	0.893304	0.975334	Bacteria	Firmicutes	Negativicutes	Veillonellales	Veillonellaceae	Veillonella	NA
ASV383	0	0	0	0	1	NA	Bacteria	Bacteroidetes	Bacteroidia	Bacteroidales	Prevotellaceae	Prevotella	NA
ASV384	1.25626	-3.77911	2.95184	-1.28026	0.200455	0.972633	Bacteria	Actinobacteria	Actinobacteria	Actinomycetales	Actinomycetaceae	Actinomyces	NA
ASV385	0	0	0	0	1	NA	Bacteria	Bacteroidetes	Bacteroidia	Bacteroidales	Prevotellaceae	Prevotella	NA
ASV386	0	0	0	0	1	NA	Bacteria	Bacteroidetes	Bacteroidia	Bacteroidales	Prevotellaceae	Prevotella	NA
ASV387	1.09521	-0.415477	2.93961	-0.141337	0.887603	0.973021	Bacteria	Bacteroidetes	Bacteroidia	Bacteroidales	Porphyromonadaceae	Porphyromonas	endodontalis
ASV388	2.36557	-2.17679	2.92648	-0.743823	0.456984	0.972633	Bacteria	Actinobacteria	Actinobacteria	Corynebacteriales	Corynebacteriaceae	Corynebacterium	durum
ASV389	2.77783	-0.872765	2.75752	-0.316503	0.751621	0.972633	Bacteria	Bacteroidetes	Bacteroidia	Bacteroidales	Prevotellaceae	Prevotella	sp.HMT306
ASV390	0	0	0	0	1	NA	Bacteria	Firmicutes	Clostridia	Clostridiales	Peptoniphilaceae	Parvimonas	NA
ASV391	6.27971	-0.483083	2.32111	-0.208126	0.83513	0.972633	Bacteria	Fusobacteria	Fusobacteriia	Fusobacteriales	Leptotrichiaceae	Leptotrichia	hongkongensis
ASV392	0	0	0	0	1	NA	Bacteria	Firmicutes	Clostridia	Clostridiales	Peptostreptococcaceae [XI]	Filifactor	alocis
ASV393	0	0	0	0	1	NA	Bacteria	Firmicutes	Negativicutes	Veillonellales	Veillonellaceae	Veillonella	NA
ASV394	4.58297	1.07113	2.90015	0.369334	0.711879	0.972633	Bacteria	Fusobacteria	Fusobacteriia	Fusobacteriales	Leptotrichiaceae	Leptotrichia	wadei
ASV395	2.33105	-1.17521	2.78325	-0.422245	0.672846	0.972633	Bacteria	Bacteroidetes	Flavobacteriia	Flavobacteriales	Flavobacteriaceae	Capnocytophaga	NA
ASV396	5.37753	-1.59197	2.26852	-0.701766	0.482825	0.972633	Bacteria	Saccharibacteria (TM7)	Saccharibacteria (TM7) [C-1]	Saccharibacteria (TM7) [O-1]	Saccharibacteria (TM7) [F-1]	Saccharibacteria (TM7) [G-3]	NA
ASV397	0	0	0	0	1	NA	Bacteria	Bacteroidetes	Bacteroidia	Bacteroidales	Prevotellaceae	Alloprevotella	NA
ASV398	2.76551	-1.99027	2.91833	-0.681989	0.495246	0.972633	Bacteria	Bacteroidetes	Bacteroidia	Bacteroidales	Porphyromonadaceae	Porphyromonas	NA
ASV399	2.77731	-3.02004	2.93409	-1.02929	0.303342	0.972633	Bacteria	Fusobacteria	Fusobacteriia	Fusobacteriales	Fusobacteriaceae	Fusobacterium	NA
ASV400	0	0	0	0	1	NA	Bacteria	Firmicutes	Negativicutes	Veillonellales	Veillonellaceae	Veillonella	NA
ASV401	0	0	0	0	1	NA	Bacteria	Firmicutes	Bacilli	Lactobacillales	Carnobacteriaceae	Granulicatella	NA
ASV402	0	0	0	0	1	NA	Bacteria	Firmicutes	Bacilli	Lactobacillales	Carnobacteriaceae	Granulicatella	NA
ASV403	0	0	0	0	1	NA	Bacteria	Firmicutes	Bacilli	Lactobacillales	Carnobacteriaceae	Granulicatella	NA
ASV404	4.9938	1.71621	2.00269	0.856953	0.391471	0.972633	Bacteria	Bacteroidetes	Flavobacteriia	Flavobacteriales	Flavobacteriaceae	Capnocytophaga	NA
ASV405	0	0	0	0	1	NA	Bacteria	Bacteroidetes	Bacteroidia	Bacteroidales	Prevotellaceae	Prevotella	NA
ASV406	0	0	0	0	1	NA	Bacteria	Bacteroidetes	Bacteroidia	Bacteroidales	Prevotellaceae	Prevotella	NA
ASV407	4.03832	2.04183	2.77556	0.735646	0.461946	0.972633	Bacteria	Bacteroidetes	Flavobacteriia	Flavobacteriales	Flavobacteriaceae	Capnocytophaga	granulosa
ASV408	0	0	0	0	1	NA	Bacteria	Fusobacteria	Fusobacteriia	Fusobacteriales	Leptotrichiaceae	Sneathia	NA
ASV409	0.75046	-0.782423	2.85882	-0.273687	0.784325	0.972633	Bacteria	Bacteroidetes	Bacteroidia	Bacteroidales	Porphyromonadaceae	Tannerella	forsythia
ASV410	0	0	0	0	1	NA	Bacteria	Bacteroidetes	Flavobacteriia	Flavobacteriales	Flavobacteriaceae	Capnocytophaga	NA
ASV411	4.23081	-0.159128	2.89944	-0.0548825	0.956232	0.982654	Bacteria	Proteobacteria	Betaproteobacteria	Burkholderiales	Burkholderiaceae	Lautropia	NA
ASV412	0.508142	-1.15346	2.97479	-0.387746	0.698204	0.972633	Bacteria	Bacteroidetes	Bacteroidia	Bacteroidales	Bacteroidales [F-2]	Bacteroidales [G-2]	NA
ASV413	0.321422	1.88659	2.97962	0.633164	0.526627	0.972633	Bacteria	Bacteroidetes	Flavobacteriia	Flavobacteriales	Flavobacteriaceae	Capnocytophaga	NA
ASV414	0.34777	1.96516	2.97802	0.659888	0.509326	0.972633	Bacteria	Firmicutes	Clostridia	Clostridiales	Peptoniphilaceae	Parvimonas	NA
ASV415	0	0	0	0	1	NA	Bacteria	Bacteroidetes	Bacteroidia	Bacteroidales	Prevotellaceae	Prevotella	NA
ASV416	0	0	0	0	1	NA	Bacteria	Bacteroidetes	Bacteroidia	Bacteroidales	Prevotellaceae	Prevotella	NA
ASV417	0.105878	0.447664	2.99408	0.149516	0.881146	0.972633	Bacteria	Actinobacteria	Actinobacteria	Actinomycetales	Actinomycetaceae	Actinomyces	sp.HMT172
ASV418	0	0	0	0	1	NA	Bacteria	Bacteroidetes	Bacteroidia	Bacteroidales	Prevotellaceae	Alloprevotella	NA
ASV419	0	0	0	0	1	NA	Bacteria	Fusobacteria	Fusobacteriia	Fusobacteriales	Leptotrichiaceae	Leptotrichia	NA
ASV420	0	0	0	0	1	NA	Bacteria	Bacteroidetes	Bacteroidia	Bacteroidales	Porphyromonadaceae	Porphyromonas	NA
ASV421	0.307611	1.83751	2.98055	0.616498	0.537566	0.972633	Bacteria	Bacteroidetes	Bacteroidia	Bacteroidales	Prevotellaceae	Alloprevotella	NA
ASV422	1.51005	-4.03883	2.94995	-1.36912	0.170963	0.972633	Bacteria	Proteobacteria	Betaproteobacteria	Neisseriales	Neisseriaceae	Eikenella	corrodens
ASV423	1.3227	0.80797	2.92318	0.276401	0.78224	0.972633	Bacteria	Fusobacteria	Fusobacteriia	Fusobacteriales	Leptotrichiaceae	Leptotrichia	sp.HMT223
ASV424	0	0	0	0	1	NA	Bacteria	Fusobacteria	Fusobacteriia	Fusobacteriales	Leptotrichiaceae	Leptotrichia	NA
ASV425	2.13033	1.15561	2.91783	0.396053	0.692066	0.972633	Bacteria	Bacteroidetes	Flavobacteriia	Flavobacteriales	Flavobacteriaceae	Capnocytophaga	granulosa
ASV426	0	0	0	0	1	NA	Bacteria	Proteobacteria	Gammaproteobacteria	Pasteurellales	Pasteurellaceae	Haemophilus	NA
ASV427	0	0	0	0	1	NA	Bacteria	Firmicutes	Bacilli	Lactobacillales	Lactobacillaceae	Lactobacillus	reuteri_clade_938
ASV428	1.35913	-0.0562579	2.92871	-0.0192091	0.984674	0.99624	Bacteria	Bacteroidetes	Bacteroidia	Bacteroidales	Prevotellaceae	Alloprevotella	NA
ASV429	0	0	0	0	1	NA	Bacteria	Fusobacteria	Fusobacteriia	Fusobacteriales	Fusobacteriaceae	Fusobacterium	NA
ASV430	0	0	0	0	1	NA	Bacteria	Actinobacteria	Actinobacteria	Actinomycetales	Actinomycetaceae	Actinomyces	sp.HMT175
ASV431	0	0	0	0	1	NA	Bacteria	Actinobacteria	Coriobacteriia	Coriobacteriales	Coriobacteriaceae	Atopobium	NA
ASV432	0	0	0	0	1	NA	Bacteria	Bacteroidetes	Bacteroidia	Bacteroidales	Prevotellaceae	Prevotella	NA
ASV433	1.30754	-0.433672	2.91871	-0.148583	0.881883	0.972633	Bacteria	Bacteroidetes	Bacteroidia	Bacteroidales	Porphyromonadaceae	Porphyromonas	endodontalis
ASV434	0	0	0	0	1	NA	Bacteria	Bacteroidetes	Bacteroidia	Bacteroidales	Prevotellaceae	Prevotella	NA
ASV435	3.0304	-1.74501	2.91292	-0.59906	0.549133	0.972633	Bacteria	Actinobacteria	Coriobacteriia	Coriobacteriales	Coriobacteriaceae	Atopobium	NA
ASV436	1.65792	-4.16389	2.94915	-1.41189	0.157981	0.972633	Bacteria	Fusobacteria	Fusobacteriia	Fusobacteriales	Fusobacteriaceae	Fusobacterium	NA
ASV437	0	0	0	0	1	NA	Bacteria	Actinobacteria	Actinobacteria	Actinomycetales	Actinomycetaceae	Actinomyces	NA
ASV438	0	0	0	0	1	NA	Bacteria	Bacteroidetes	Bacteroidia	Bacteroidales	Prevotellaceae	Prevotella	NA
ASV439	0	0	0	0	1	NA	Bacteria	Proteobacteria	Betaproteobacteria	Neisseriales	Neisseriaceae	Neisseria	NA
ASV440	0.492178	-2.43574	2.96933	-0.8203	0.412045	0.972633	Bacteria	Actinobacteria	Actinobacteria	Actinomycetales	Actinomycetaceae	Actinomyces	NA
ASV441	0	0	0	0	1	NA	Bacteria	Bacteroidetes	Bacteroidia	Bacteroidales	Prevotellaceae	Prevotella	NA
ASV442	0.562179	2.61551	2.96594	0.881849	0.377859	0.972633	Bacteria	Bacteroidetes	Bacteroidia	Bacteroidales	Prevotellaceae	Prevotella	NA
ASV443	1.49959	2.92476	2.94973	0.991535	0.321425	0.972633	Bacteria	Firmicutes	Negativicutes	Selenomonadales	Selenomonadaceae	Selenomonas	sp.HMT136
ASV444	0	0	0	0	1	NA	Bacteria	Bacteroidetes	Bacteroidia	Bacteroidales	Prevotellaceae	Prevotella	NA
ASV445	1.38282	-3.90237	2.9509	-1.32243	0.186024	0.972633	Bacteria	Firmicutes	Negativicutes	Veillonellales	Veillonellaceae	Megasphaera	NA
ASV446	0	0	0	0	1	NA	Bacteria	Proteobacteria	Gammaproteobacteria	Pasteurellales	Pasteurellaceae	Haemophilus	NA
ASV447	0	0	0	0	1	NA	Bacteria	Firmicutes	Clostridia	Clostridiales	Peptostreptococcaceae [XI]	Filifactor	NA
ASV448	0	0	0	0	1	NA	Bacteria	Bacteroidetes	Bacteroidia	Bacteroidales	Prevotellaceae	Alloprevotella	NA
ASV449	4.00337	0.788554	2.2518	0.350189	0.726197	0.972633	Bacteria	Proteobacteria	Gammaproteobacteria	Cardiobacteriales	Cardiobacteriaceae	Cardiobacterium	hominis
ASV450	0	0	0	0	1	NA	Bacteria	Firmicutes	Bacilli	Bacillales	Gemellaceae	Gemella	NA
ASV451	0.897354	-3.3002	2.95635	-1.11631	0.26429	0.972633	Bacteria	Bacteroidetes	Bacteroidia	Bacteroidales	Prevotellaceae	Prevotella	NA
ASV452	0	0	0	0	1	NA	Bacteria	Proteobacteria	Gammaproteobacteria	Pasteurellales	Pasteurellaceae	Aggregatibacter	sp.HMT513
ASV453	3.75986	0.376386	2.81062	0.133916	0.893469	0.975334	Bacteria	Actinobacteria	Actinobacteria	Actinomycetales	Actinomycetaceae	Actinomyces	NA
ASV454	0.542181	-2.55924	2.967	-0.862568	0.388375	0.972633	Bacteria	Actinobacteria	Actinobacteria	Actinomycetales	Actinomycetaceae	Actinomyces	lingnae_[Not_Validly_Published]
ASV455	0.712093	2.9557	2.9606	0.998345	0.318112	0.972633	Bacteria	Fusobacteria	Fusobacteriia	Fusobacteriales	Fusobacteriaceae	Fusobacterium	NA
ASV456	0	0	0	0	1	NA	Bacteria	Firmicutes	Clostridia	Clostridiales	Peptoniphilaceae	Parvimonas	NA
ASV457	0	0	0	0	1	NA	Bacteria	Firmicutes	Bacilli	Lactobacillales	Carnobacteriaceae	Granulicatella	NA
ASV458	0	0	0	0	1	NA	Bacteria	Bacteroidetes	Bacteroidia	Bacteroidales	Prevotellaceae	Prevotella	NA
ASV459	0	0	0	0	1	NA	Bacteria	Firmicutes	Negativicutes	Veillonellales	Veillonellaceae	Veillonella	NA
ASV460	0	0	0	0	1	NA	Bacteria	Bacteroidetes	Bacteroidia	Bacteroidales	Porphyromonadaceae	Porphyromonas	NA
ASV461	0	0	0	0	1	NA	Bacteria	Proteobacteria	Gammaproteobacteria	Pasteurellales	Pasteurellaceae	Haemophilus	NA
ASV462	3.28049	-0.407077	2.09702	-0.194122	0.846081	0.972633	Bacteria	Firmicutes	Bacilli	Lactobacillales	Streptococcaceae	Streptococcus	NA
ASV463	0	0	0	0	1	NA	Bacteria	Firmicutes	Negativicutes	Veillonellales	Veillonellaceae	Dialister	NA
ASV464	0	0	0	0	1	NA	Bacteria	Firmicutes	Bacilli	Lactobacillales	Carnobacteriaceae	Granulicatella	NA
ASV465	2.27616	1.52212	2.91907	0.521442	0.602059	0.972633	Bacteria	Bacteroidetes	Flavobacteriia	Flavobacteriales	Flavobacteriaceae	Capnocytophaga	NA
ASV466	1.46431	-1.32534	2.9333	-0.451824	0.651396	0.972633	Bacteria	Firmicutes	Clostridia	Clostridiales	Peptostreptococcaceae [XI]	Peptostreptococcaceae [XI][G-1]	NA
ASV467	0	0	0	0	1	NA	Bacteria	Proteobacteria	Gammaproteobacteria	Pasteurellales	Pasteurellaceae	Haemophilus	NA
ASV468	0	0	0	0	1	NA	Bacteria	Bacteroidetes	Flavobacteriia	Flavobacteriales	Flavobacteriaceae	Capnocytophaga	sp.HMT332
ASV469	0	0	0	0	1	NA	Bacteria	Firmicutes	Bacilli	Lactobacillales	Streptococcaceae	Streptococcus	NA
ASV470	1.38241	-0.172233	2.92798	-0.0588234	0.953093	0.982654	Bacteria	Actinobacteria	Actinobacteria	Actinomycetales	Actinomycetaceae	Actinomyces	NA
ASV471	0	0	0	0	1	NA	Bacteria	Firmicutes	Bacilli	Lactobacillales	Streptococcaceae	Streptococcus	NA
ASV472	2.64655	4.84415	2.94583	1.64441	0.100091	0.972633	Bacteria	Bacteroidetes	Bacteroidia	Bacteroidales	Prevotellaceae	Prevotella	NA
ASV473	0	0	0	0	1	NA	Bacteria	Bacteroidetes	Bacteroidia	Bacteroidales	Porphyromonadaceae	Porphyromonas	NA
ASV474	1.37052	3.90189	2.95088	1.32228	0.186075	0.972633	Bacteria	Fusobacteria	Fusobacteriia	Fusobacteriales	Leptotrichiaceae	Leptotrichia	NA
ASV475	0	0	0	0	1	NA	Bacteria	Bacteroidetes	Bacteroidia	Bacteroidales	Prevotellaceae	Prevotella	NA
ASV476	0	0	0	0	1	NA	Bacteria	Bacteroidetes	Bacteroidia	Bacteroidales	Prevotellaceae	Prevotella	NA
ASV477	0.813279	-0.565087	2.95457	-0.191258	0.848323	0.972633	Bacteria	Firmicutes	Clostridia	Clostridiales	Lachnospiraceae [XIV]	Oribacterium	parvum
ASV478	0	0	0	0	1	NA	Bacteria	Actinobacteria	Actinobacteria	Actinomycetales	Actinomycetaceae	Actinomyces	NA
ASV479	0.594477	-0.284947	2.96912	-0.0959705	0.923544	0.975674	Bacteria	Absconditabacteria (SR1)	Absconditabacteria (SR1) [C-1]	Absconditabacteria (SR1) [O-1]	Absconditabacteria (SR1) [F-1]	Absconditabacteria (SR1) [G-1]	bacterium_HMT345
ASV480	0	0	0	0	1	NA	Bacteria	Proteobacteria	Betaproteobacteria	Neisseriales	Neisseriaceae	Kingella	NA
ASV481	0.0292153	-0.223143	2.99428	-0.0745231	0.940594	0.975674	Bacteria	Actinobacteria	Coriobacteriia	Coriobacteriales	Coriobacteriaceae	Atopobium	NA
ASV482	0	0	0	0	1	NA	Bacteria	Bacteroidetes	Bacteroidia	Bacteroidales	Prevotellaceae	Prevotella	sp.HMT472
ASV483	1.78913	-1.00269	2.92216	-0.343132	0.731499	0.972633	Bacteria	Bacteroidetes	Bacteroidia	Bacteroidales	Porphyromonadaceae	Porphyromonas	NA
ASV484	2.66983	-0.231762	2.36904	-0.0978296	0.922068	0.975674	Bacteria	Firmicutes	Clostridia	Clostridiales	Lachnospiraceae [XIV]	Oribacterium	asaccharolyticum
ASV485	0	0	0	0	1	NA	Bacteria	Actinobacteria	Actinobacteria	Actinomycetales	Actinomycetaceae	Actinomyces	NA
ASV486	2.5477	1.81597	2.72247	0.667033	0.504751	0.972633	Bacteria	Firmicutes	Negativicutes	Veillonellales	Veillonellaceae	Megasphaera	micronuciformis
ASV487	0	0	0	0	1	NA	Bacteria	Bacteroidetes	Bacteroidia	Bacteroidales	Prevotellaceae	Prevotella	NA
ASV488	0.218275	-1.49041	2.98657	-0.499038	0.617753	0.972633	Bacteria	Bacteroidetes	Flavobacteriia	Flavobacteriales	Flavobacteriaceae	Bergeyella	sp.HMT931
ASV489	0	0	0	0	1	NA	Bacteria	Proteobacteria	Gammaproteobacteria	Pasteurellales	Pasteurellaceae	Haemophilus	NA
ASV490	0.86784	3.24479	2.95694	1.09735	0.272489	0.972633	Bacteria	Fusobacteria	Fusobacteriia	Fusobacteriales	Leptotrichiaceae	Leptotrichia	sp.HMT225
ASV491	0	0	0	0	1	NA	Bacteria	Fusobacteria	Fusobacteriia	Fusobacteriales	Fusobacteriaceae	Fusobacterium	nucleatum_subsp.animalis
ASV492	0.369134	2.06058	2.97614	0.692367	0.488707	0.972633	Bacteria	Bacteroidetes	Bacteroidia	Bacteroidales	Prevotellaceae	Prevotella	NA
ASV493	0.739271	3.01466	2.95979	1.01854	0.308422	0.972633	Bacteria	Bacteroidetes	Bacteroidia	Bacteroidales	Prevotellaceae	Prevotella	denticola
ASV494	0	0	0	0	1	NA	Bacteria	Bacteroidetes	Bacteroidia	Bacteroidales	Prevotellaceae	Prevotella	NA
ASV495	0	0	0	0	1	NA	Bacteria	Fusobacteria	Fusobacteriia	Fusobacteriales	Fusobacteriaceae	Fusobacterium	NA
ASV496	0	0	0	0	1	NA	Bacteria	Firmicutes	Negativicutes	Veillonellales	Veillonellaceae	Veillonella	NA
ASV497	0	0	0	0	1	NA	Bacteria	Fusobacteria	Fusobacteriia	Fusobacteriales	Fusobacteriaceae	Fusobacterium	NA
ASV498	0	0	0	0	1	NA	Bacteria	Bacteroidetes	Flavobacteriia	Flavobacteriales	Flavobacteriaceae	Capnocytophaga	NA
ASV499	0	0	0	0	1	NA	Bacteria	Fusobacteria	Fusobacteriia	Fusobacteriales	Fusobacteriaceae	Fusobacterium	NA
ASV500	0	0	0	0	1	NA	Bacteria	Firmicutes	Clostridia	Clostridiales	Lachnospiraceae [XIV]	Stomatobaculum	NA
ASV501	2.14618	-4.54788	2.9471	-1.54317	0.122789	0.972633	Bacteria	Fusobacteria	Fusobacteriia	Fusobacteriales	Leptotrichiaceae	Leptotrichia	NA
ASV502	0.668348	-2.86992	2.96187	-0.968955	0.332567	0.972633	Bacteria	Bacteroidetes	Bacteroidia	Bacteroidales	Prevotellaceae	Alloprevotella	NA
ASV503	3.11064	3.12974	2.1599	1.44902	0.147331	0.972633	Bacteria	Bacteroidetes	Bacteroidia	Bacteroidales	Porphyromonadaceae	Porphyromonas	NA
ASV504	1.00409	0.841602	2.94559	0.285716	0.775096	0.972633	Bacteria	Actinobacteria	Actinobacteria	Actinomycetales	Actinomycetaceae	Actinomyces	NA
ASV505	0	0	0	0	1	NA	Bacteria	Fusobacteria	Fusobacteriia	Fusobacteriales	Leptotrichiaceae	Leptotrichia	NA
ASV506	0	0	0	0	1	NA	Bacteria	Bacteroidetes	Bacteroidia	Bacteroidales	Prevotellaceae	Prevotella	NA
ASV507	0.321422	1.88659	2.97962	0.633164	0.526627	0.972633	Bacteria	Bacteroidetes	Bacteroidia	Bacteroidales	Prevotellaceae	Prevotella	NA
ASV508	0	0	0	0	1	NA	Bacteria	Proteobacteria	Gammaproteobacteria	Pasteurellales	Pasteurellaceae	Aggregatibacter	NA
ASV509	0	0	0	0	1	NA	Bacteria	Firmicutes	Bacilli	Lactobacillales	Carnobacteriaceae	Granulicatella	NA
ASV510	0	0	0	0	1	NA	Bacteria	Proteobacteria	Gammaproteobacteria	Pasteurellales	Pasteurellaceae	Haemophilus	NA
ASV511	2.59365	-1.25132	2.74645	-0.455612	0.648669	0.972633	Bacteria	Proteobacteria	Betaproteobacteria	Neisseriales	Neisseriaceae	Neisseria	oralis
ASV512	1.16807	0.641574	2.9377	0.218393	0.827123	0.972633	Bacteria	Bacteroidetes	Bacteroidia	Bacteroidales	Prevotellaceae	Alloprevotella	NA
ASV513	0	0	0	0	1	NA	Bacteria	Bacteroidetes	Bacteroidia	Bacteroidales	Porphyromonadaceae	Porphyromonas	NA
ASV514	1.67767	-1.55475	2.93049	-0.530544	0.595735	0.972633	Bacteria	Actinobacteria	Actinobacteria	Corynebacteriales	Corynebacteriaceae	Corynebacterium	NA
ASV515	0	0	0	0	1	NA	Bacteria	Fusobacteria	Fusobacteriia	Fusobacteriales	Fusobacteriaceae	Fusobacterium	NA
ASV516	0.388764	2.12985	2.97485	0.715953	0.47402	0.972633	Bacteria	Fusobacteria	Fusobacteriia	Fusobacteriales	Fusobacteriaceae	Fusobacterium	NA
ASV517	0.423206	2.25312	2.97251	0.757988	0.448458	0.972633	Bacteria	Bacteroidetes	Bacteroidia	Bacteroidales	Prevotellaceae	Prevotella	scopos
ASV518	0	0	0	0	1	NA	Bacteria	Bacteroidetes	Bacteroidia	Bacteroidales	Prevotellaceae	Prevotella	NA
ASV519	0	0	0	0	1	NA	Bacteria	Bacteroidetes	Bacteroidia	Bacteroidales	Prevotellaceae	Alloprevotella	NA
ASV520	0.160711	1.18942	2.99146	0.397606	0.690921	0.972633	Bacteria	Proteobacteria	Epsilonproteobacteria	Campylobacterales	Campylobacteraceae	Campylobacter	NA
ASV521	2.1563	2.21484	2.30799	0.959639	0.337237	0.972633	Bacteria	Firmicutes	Clostridia	Clostridiales	Lachnospiraceae [XIV]	Lachnospiraceae [G-2]	bacterium_HMT096
ASV522	1.11532	1.41801	2.67239	0.530613	0.595687	0.972633	Bacteria	Saccharibacteria (TM7)	Saccharibacteria (TM7) [C-1]	Saccharibacteria (TM7) [O-1]	Saccharibacteria (TM7) [F-1]	Saccharibacteria (TM7) [G-1]	bacterium_HMT352
ASV523	0	0	0	0	1	NA	Bacteria	Firmicutes	Negativicutes	Veillonellales	Veillonellaceae	Veillonella	NA
ASV524	2.49939	2.07976	2.16146	0.962202	0.335948	0.972633	Bacteria	Fusobacteria	Fusobacteriia	Fusobacteriales	Leptotrichiaceae	Leptotrichia	goodfellowii
ASV525	0	0	0	0	1	NA	Bacteria	Firmicutes	Negativicutes	Veillonellales	Veillonellaceae	Veillonella	NA
ASV526	0	0	0	0	1	NA	Bacteria	Firmicutes	Negativicutes	Veillonellales	Veillonellaceae	Veillonella	NA
ASV527	0	0	0	0	1	NA	Bacteria	Actinobacteria	Actinobacteria	Actinomycetales	Actinomycetaceae	Actinomyces	NA
ASV528	0	0	0	0	1	NA	Bacteria	Bacteroidetes	Flavobacteriia	Flavobacteriales	Flavobacteriaceae	Capnocytophaga	NA
ASV529	0	0	0	0	1	NA	Bacteria	Bacteroidetes	Bacteroidia	Bacteroidales	Prevotellaceae	Prevotella	NA
ASV530	0	0	0	0	1	NA	Bacteria	Bacteroidetes	Bacteroidia	Bacteroidales	Prevotellaceae	Prevotella	NA
ASV531	0	0	0	0	1	NA	Bacteria	Fusobacteria	Fusobacteriia	Fusobacteriales	Fusobacteriaceae	Fusobacterium	NA
ASV532	0	0	0	0	1	NA	Bacteria	Firmicutes	Clostridia	Clostridiales	Lachnospiraceae [XIV]	Shuttleworthia	satelles
ASV533	0	0	0	0	1	NA	Bacteria	Actinobacteria	Actinobacteria	Actinomycetales	Actinomycetaceae	Actinomyces	NA
ASV534	0	0	0	0	1	NA	Bacteria	Bacteroidetes	Bacteroidia	Bacteroidales	Prevotellaceae	Alloprevotella	NA
ASV535	0	0	0	0	1	NA	Bacteria	Bacteroidetes	Bacteroidia	Bacteroidales	Prevotellaceae	Prevotella	NA
ASV536	0.771341	-3.05926	2.95924	-1.0338	0.30123	0.972633	Bacteria	Bacteroidetes	Bacteroidia	Bacteroidales	Porphyromonadaceae	Porphyromonas	gingivalis
ASV537	0	0	0	0	1	NA	Bacteria	Actinobacteria	Actinobacteria	Actinomycetales	Actinomycetaceae	Actinomyces	NA
ASV538	0.166613	1.22892	2.99086	0.410893	0.681151	0.972633	Bacteria	Saccharibacteria (TM7)	Saccharibacteria (TM7) [C-1]	Saccharibacteria (TM7) [O-1]	Saccharibacteria (TM7) [F-1]	Saccharibacteria (TM7) [G-3]	bacterium_HMT351
ASV539	0	0	0	0	1	NA	Bacteria	Firmicutes	Bacilli	Lactobacillales	Carnobacteriaceae	Granulicatella	NA
ASV540	0	0	0	0	1	NA	Bacteria	Bacteroidetes	Flavobacteriia	Flavobacteriales	Flavobacteriaceae	Capnocytophaga	NA
ASV541	0	0	0	0	1	NA	Bacteria	Bacteroidetes	Bacteroidia	Bacteroidales	Prevotellaceae	Prevotella	NA
ASV542	0	0	0	0	1	NA	Bacteria	Actinobacteria	Actinobacteria	Actinomycetales	Actinomycetaceae	Actinomyces	NA
ASV543	0	0	0	0	1	NA	Bacteria	Bacteroidetes	Bacteroidia	Bacteroidales	Prevotellaceae	Alloprevotella	NA
ASV544	0	0	0	0	1	NA	Bacteria	Firmicutes	Negativicutes	Veillonellales	Veillonellaceae	Veillonella	NA
ASV545	0	0	0	0	1	NA	Bacteria	Fusobacteria	Fusobacteriia	Fusobacteriales	Fusobacteriaceae	Fusobacterium	NA
ASV546	0	0	0	0	1	NA	Bacteria	Actinobacteria	Actinobacteria	Actinomycetales	Actinomycetaceae	Actinomyces	NA
ASV547	0	0	0	0	1	NA	Bacteria	Bacteroidetes	Bacteroidia	Bacteroidales	Prevotellaceae	Prevotella	NA
ASV548	2.53437	0.270681	1.81231	0.149357	0.881272	0.972633	Bacteria	Bacteroidetes	Bacteroidia	Bacteroidales	Prevotellaceae	Prevotella	NA
ASV549	2.36079	0.638674	2.55621	0.249852	0.802702	0.972633	Bacteria	Saccharibacteria (TM7)	Saccharibacteria (TM7) [C-1]	Saccharibacteria (TM7) [O-1]	Saccharibacteria (TM7) [F-1]	Saccharibacteria (TM7) [G-3]	NA
ASV550	0.702587	-2.95482	2.96065	-0.998031	0.318264	0.972633	Bacteria	Actinobacteria	Actinobacteria	Actinomycetales	Actinomycetaceae	Actinomyces	meyeri
ASV551	0.48546	-0.979927	2.97797	-0.329059	0.742111	0.972633	Bacteria	Synergistetes	Synergistia	Synergistales	Synergistaceae	Fretibacterium	sp.HMT360
ASV552	0	0	0	0	1	NA	Bacteria	Firmicutes	Bacilli	Bacillales	Gemellaceae	Gemella	NA
ASV553	0	0	0	0	1	NA	Bacteria	Proteobacteria	Gammaproteobacteria	Pasteurellales	Pasteurellaceae	Haemophilus	NA
ASV554	0.739271	3.01466	2.95979	1.01854	0.308422	0.972633	Bacteria	Bacteroidetes	Bacteroidia	Bacteroidales	Prevotellaceae	Prevotella	NA
ASV555	0	0	0	0	1	NA	Bacteria	Bacteroidetes	Bacteroidia	Bacteroidales	Prevotellaceae	Prevotella	NA
ASV556	0	0	0	0	1	NA	Bacteria	Firmicutes	Bacilli	Bacillales	Gemellaceae	Gemella	NA
ASV557	0	0	0	0	1	NA	Bacteria	Proteobacteria	Gammaproteobacteria	Pasteurellales	Pasteurellaceae	Haemophilus	NA
ASV558	0	0	0	0	1	NA	Bacteria	Firmicutes	Clostridia	Clostridiales	Lachnospiraceae [XIV]	Lachnospiraceae [G-2]	NA
ASV559	0.351734	1.66346	2.98373	0.55751	0.577179	0.972633	Bacteria	Firmicutes	Bacilli	Bacillales	Staphylococcaceae	Staphylococcus	epidermidis
ASV560	0	0	0	0	1	NA	Bacteria	Fusobacteria	Fusobacteriia	Fusobacteriales	Leptotrichiaceae	Leptotrichia	NA
ASV561	0.333226	1.93796	2.97858	0.650631	0.515285	0.972633	Bacteria	Bacteroidetes	Bacteroidia	Bacteroidales	Prevotellaceae	Alloprevotella	NA
ASV562	0	0	0	0	1	NA	Bacteria	Firmicutes	Bacilli	Bacillales	Gemellaceae	Gemella	NA
ASV563	0	0	0	0	1	NA	Bacteria	Proteobacteria	Gammaproteobacteria	Pasteurellales	Pasteurellaceae	Haemophilus	NA
ASV564	0.399895	2.1607	2.97429	0.726459	0.467557	0.972633	Bacteria	Proteobacteria	Epsilonproteobacteria	Campylobacterales	Campylobacteraceae	Campylobacter	gracilis
ASV565	0	0	0	0	1	NA	Bacteria	Actinobacteria	Actinobacteria	Actinomycetales	Actinomycetaceae	Actinomyces	NA
ASV566	0	0	0	0	1	NA	Bacteria	Firmicutes	Negativicutes	Veillonellales	Veillonellaceae	Dialister	NA
ASV567	0	0	0	0	1	NA	Bacteria	Actinobacteria	Actinobacteria	Actinomycetales	Actinomycetaceae	Actinomyces	sp.HMT175
ASV568	0	0	0	0	1	NA	Bacteria	Firmicutes	Negativicutes	Veillonellales	Veillonellaceae	Megasphaera	NA
ASV569	0	0	0	0	1	NA	Bacteria	Firmicutes	Clostridia	Clostridiales	Lachnospiraceae [XIV]	Lachnospiraceae [G-2]	NA
ASV570	0	0	0	0	1	NA	Bacteria	Firmicutes	Negativicutes	Veillonellales	Veillonellaceae	Veillonella	NA
ASV571	0	0	0	0	1	NA	Bacteria	Firmicutes	Negativicutes	Veillonellales	Veillonellaceae	Anaeroglobus	NA
ASV572	0	0	0	0	1	NA	Bacteria	Firmicutes	Bacilli	Lactobacillales	Streptococcaceae	Streptococcus	NA
ASV573	0	0	0	0	1	NA	Bacteria	Proteobacteria	Betaproteobacteria	Neisseriales	Neisseriaceae	Neisseria	NA
ASV574	0	NA	NA	NA	NA	NA	Bacteria	Proteobacteria	Alphaproteobacteria	Sphingomonadales	Sphingomonadaceae	Sphingomonas	echinoides
ASV575	0	0	0	0	1	NA	Bacteria	Firmicutes	Clostridia	Clostridiales	Peptostreptococcaceae [XI]	Filifactor	NA
ASV576	0	0	0	0	1	NA	Bacteria	Firmicutes	Negativicutes	Veillonellales	Veillonellaceae	Veillonella	NA
ASV577	0	0	0	0	1	NA	Bacteria	Bacteroidetes	Bacteroidia	Bacteroidales	Prevotellaceae	Prevotella	NA
ASV578	0	0	0	0	1	NA	Bacteria	Firmicutes	Clostridia	Clostridiales	Lachnospiraceae [XIV]	Stomatobaculum	NA
ASV579	0	0	0	0	1	NA	Bacteria	Fusobacteria	Fusobacteriia	Fusobacteriales	Fusobacteriaceae	Fusobacterium	NA
ASV580	0	0	0	0	1	NA	Bacteria	Bacteroidetes	Flavobacteriia	Flavobacteriales	Flavobacteriaceae	Bergeyella	NA
ASV581	1.23415	-3.74084	2.95215	-1.26716	0.205098	0.972633	Bacteria	Actinobacteria	Actinobacteria	Actinomycetales	Actinomycetaceae	Actinomyces	NA
ASV582	0	0	0	0	1	NA	Bacteria	Firmicutes	Bacilli	Lactobacillales	Streptococcaceae	Streptococcus	NA
ASV583	0	0	0	0	1	NA	Bacteria	Firmicutes	Bacilli	Lactobacillales	Streptococcaceae	Streptococcus	NA
ASV584	0	0	0	0	1	NA	Bacteria	Fusobacteria	Fusobacteriia	Fusobacteriales	Leptotrichiaceae	Leptotrichia	NA
ASV585	0	0	0	0	1	NA	Bacteria	Firmicutes	Bacilli	Lactobacillales	Carnobacteriaceae	Granulicatella	NA
ASV586	0	0	0	0	1	NA	Bacteria	Bacteroidetes	Bacteroidia	Bacteroidales	Prevotellaceae	Prevotella	NA
ASV587	0	0	0	0	1	NA	Bacteria	Proteobacteria	Betaproteobacteria	Neisseriales	Neisseriaceae	Neisseria	NA
ASV588	0	0	0	0	1	NA	Bacteria	Bacteroidetes	Bacteroidia	Bacteroidales	Prevotellaceae	Prevotella	NA
ASV589	0	0	0	0	1	NA	Bacteria	Bacteroidetes	Bacteroidia	Bacteroidales	Porphyromonadaceae	Porphyromonas	NA
ASV590	0	0	0	0	1	NA	Bacteria	Fusobacteria	Fusobacteriia	Fusobacteriales	Fusobacteriaceae	Fusobacterium	NA
ASV591	0.97227	2.79434	2.95701	0.944988	0.344665	0.972633	Bacteria	Bacteroidetes	Bacteroidia	Bacteroidales	Prevotellaceae	Prevotella	NA
ASV592	0	0	0	0	1	NA	Bacteria	Bacteroidetes	Bacteroidia	Bacteroidales	Prevotellaceae	Alloprevotella	NA
ASV593	0.312805	1.8777	2.97979	0.630144	0.5286	0.972633	Bacteria	Proteobacteria	Betaproteobacteria	Neisseriales	Neisseriaceae	Kingella	NA
ASV594	0	0	0	0	1	NA	Bacteria	Actinobacteria	Coriobacteriia	Coriobacteriales	Coriobacteriaceae	Atopobium	NA
ASV595	0	0	0	0	1	NA	Bacteria	Proteobacteria	Epsilonproteobacteria	Campylobacterales	Campylobacteraceae	Campylobacter	NA
ASV596	0	0	0	0	1	NA	Bacteria	Proteobacteria	Betaproteobacteria	Neisseriales	Neisseriaceae	Neisseria	NA
ASV597	0.72144	0.227846	2.63391	0.0865048	0.931065	0.975674	Bacteria	Firmicutes	Clostridia	Clostridiales	Ruminococcaceae	Ruminococcaceae [G-2]	bacterium_HMT085
ASV598	0	0	0	0	1	NA	Bacteria	Bacteroidetes	Bacteroidia	Bacteroidales	Porphyromonadaceae	Porphyromonas	NA
ASV599	0	0	0	0	1	NA	Bacteria	Bacteroidetes	Bacteroidia	Bacteroidales	Prevotellaceae	Alloprevotella	NA
ASV600	0	0	0	0	1	NA	Bacteria	Actinobacteria	Actinobacteria	Actinomycetales	Actinomycetaceae	Actinomyces	NA
ASV601	0	0	0	0	1	NA	Bacteria	Firmicutes	Clostridia	Clostridiales	Lachnospiraceae [XIV]	Oribacterium	NA
ASV602	0.421249	-2.21068	2.97351	-0.743457	0.457205	0.972633	Bacteria	Bacteroidetes	Bacteroidia	Bacteroidales	Prevotellaceae	Prevotella	NA
ASV603	0.220803	1.50519	2.98652	0.503995	0.614265	0.972633	Bacteria	Proteobacteria	Betaproteobacteria	Neisseriales	Neisseriaceae	Neisseria	NA
ASV604	1.66599	-4.1835	2.94903	-1.4186	0.156016	0.972633	Bacteria	Fusobacteria	Fusobacteriia	Fusobacteriales	Leptotrichiaceae	Leptotrichia	NA
ASV605	0	0	0	0	1	NA	Bacteria	Bacteroidetes	Bacteroidia	Bacteroidales	Prevotellaceae	Prevotella	NA
ASV606	0	0	0	0	1	NA	Bacteria	Bacteroidetes	Bacteroidia	Bacteroidales	Prevotellaceae	Alloprevotella	NA
ASV607	0	0	0	0	1	NA	Bacteria	Firmicutes	Negativicutes	Veillonellales	Veillonellaceae	Dialister	NA
ASV608	0	0	0	0	1	NA	Bacteria	Bacteroidetes	Bacteroidia	Bacteroidales	Prevotellaceae	Prevotella	NA
ASV609	0	0	0	0	1	NA	Bacteria	Fusobacteria	Fusobacteriia	Fusobacteriales	Leptotrichiaceae	Leptotrichia	NA
ASV610	0	0	0	0	1	NA	Bacteria	Bacteroidetes	Bacteroidia	Bacteroidales	Prevotellaceae	Alloprevotella	NA
ASV611	0	0	0	0	1	NA	Bacteria	Firmicutes	Clostridia	Clostridiales	Peptostreptococcaceae [XI]	Peptostreptococcaceae [XI][G-1]	infirmum
ASV612	0.0200739	-0.223143	2.99428	-0.0745231	0.940594	0.975674	Bacteria	Bacteroidetes	Bacteroidia	Bacteroidales	Prevotellaceae	Prevotella	NA
ASV613	0	0	0	0	1	NA	Bacteria	Fusobacteria	Fusobacteriia	Fusobacteriales	Fusobacteriaceae	Fusobacterium	NA
ASV614	0	0	0	0	1	NA	Bacteria	Bacteroidetes	Bacteroidia	Bacteroidales	Prevotellaceae	Prevotella	NA
ASV615	0	0	0	0	1	NA	Bacteria	Bacteroidetes	Flavobacteriia	Flavobacteriales	Flavobacteriaceae	Bergeyella	NA
ASV616	1.67457	-4.18896	2.949	-1.42047	0.155471	0.972633	Bacteria	Bacteroidetes	Bacteroidia	Bacteroidales	Prevotellaceae	Prevotella	NA
ASV617	0	0	0	0	1	NA	Bacteria	Bacteroidetes	Bacteroidia	Bacteroidales	Prevotellaceae	Prevotella	NA
ASV618	0.281035	-1.76031	2.98186	-0.590339	0.554963	0.972633	Bacteria	Fusobacteria	Fusobacteriia	Fusobacteriales	Leptotrichiaceae	Leptotrichia	sp.HMT392
ASV619	0	0	0	0	1	NA	Bacteria	Fusobacteria	Fusobacteriia	Fusobacteriales	Fusobacteriaceae	Fusobacterium	NA
ASV620	0	0	0	0	1	NA	Bacteria	Actinobacteria	Actinobacteria	Actinomycetales	Actinomycetaceae	Actinomyces	NA
ASV621	0	0	0	0	1	NA	Bacteria	Actinobacteria	Actinobacteria	Actinomycetales	Actinomycetaceae	Actinomyces	NA
ASV622	0.631874	-2.77979	2.96325	-0.938088	0.348199	0.972633	Bacteria	Bacteroidetes	Bacteroidia	Bacteroidales	Prevotellaceae	Prevotella	NA
ASV623	0	0	0	0	1	NA	Bacteria	Actinobacteria	Actinobacteria	Actinomycetales	Actinomycetaceae	Actinomyces	NA
ASV624	0	0	0	0	1	NA	Bacteria	Actinobacteria	Actinobacteria	Actinomycetales	Actinomycetaceae	Actinomyces	NA
ASV625	0.64812	0.378712	2.85215	0.132781	0.894366	0.975334	Bacteria	Firmicutes	Mollicutes	Mycoplasmatales	Mycoplasmataceae	Mycoplasma	salivarium
ASV626	0	0	0	0	1	NA	Bacteria	Bacteroidetes	Bacteroidia	Bacteroidales	Prevotellaceae	Prevotella	NA
ASV627	0	0	0	0	1	NA	Bacteria	Absconditabacteria (SR1)	Absconditabacteria (SR1) [C-1]	Absconditabacteria (SR1) [O-1]	Absconditabacteria (SR1) [F-1]	Absconditabacteria (SR1) [G-1]	NA
ASV628	0	0	0	0	1	NA	Bacteria	Actinobacteria	Actinobacteria	Corynebacteriales	Corynebacteriaceae	Corynebacterium	NA
ASV629	0	0	0	0	1	NA	Bacteria	Bacteroidetes	Flavobacteriia	Flavobacteriales	Flavobacteriaceae	Capnocytophaga	NA
ASV630	0.246674	0.242939	2.99348	0.0811562	0.935318	0.975674	Bacteria	Synergistetes	Synergistia	Synergistales	Synergistaceae	Fretibacterium	fastidiosum
ASV631	0.239204	1.58557	2.98513	0.531158	0.59531	0.972633	Bacteria	Firmicutes	Clostridia	Clostridiales	Peptostreptococcaceae [XI]	Mogibacterium	timidum
ASV632	0.743002	-3.01953	2.95977	-1.02019	0.307638	0.972633	Bacteria	Bacteroidetes	Flavobacteriia	Flavobacteriales	Flavobacteriaceae	Capnocytophaga	sp.HMT326
ASV633	0.304298	1.80302	2.98123	0.604792	0.545317	0.972633	Bacteria	Firmicutes	Bacilli	Lactobacillales	Streptococcaceae	Streptococcus	NA
ASV634	0	0	0	0	1	NA	Bacteria	Bacteroidetes	Flavobacteriia	Flavobacteriales	Flavobacteriaceae	Bergeyella	NA
ASV635	0	0	0	0	1	NA	Bacteria	Fusobacteria	Fusobacteriia	Fusobacteriales	Leptotrichiaceae	Leptotrichia	NA
ASV636	0	0	0	0	1	NA	Bacteria	Bacteroidetes	Bacteroidia	Bacteroidales	Prevotellaceae	Prevotella	NA
ASV637	0	0	0	0	1	NA	Bacteria	Actinobacteria	Actinobacteria	Actinomycetales	Actinomycetaceae	Actinomyces	NA
ASV638	0.166613	1.22892	2.99086	0.410893	0.681151	0.972633	Bacteria	Proteobacteria	Betaproteobacteria	Neisseriales	Neisseriaceae	Neisseria	subflava
ASV639	0	0	0	0	1	NA	Bacteria	Proteobacteria	Gammaproteobacteria	Pseudomonadales	Moraxellaceae	Acinetobacter	baumannii
ASV640	0	0	0	0	1	NA	Bacteria	Actinobacteria	Actinobacteria	Bifidobacteriales	Bifidobacteriaceae	Bifidobacterium	NA
ASV641	0	0	0	0	1	NA	Bacteria	Actinobacteria	Actinobacteria	Actinomycetales	Actinomycetaceae	Actinomyces	NA
ASV642	0	0	0	0	1	NA	Bacteria	Bacteroidetes	Bacteroidia	Bacteroidales	Prevotellaceae	Prevotella	NA
ASV643	0.641028	2.80613	2.96279	0.947124	0.343576	0.972633	Bacteria	Actinobacteria	Actinobacteria	Actinomycetales	Actinomycetaceae	Actinomyces	massiliensis
ASV644	0	0	0	0	1	NA	Bacteria	Firmicutes	Clostridia	Clostridiales	Peptostreptococcaceae [XI]	Peptostreptococcaceae [XI][G-1]	NA
ASV645	0.149914	0.926186	2.99295	0.309456	0.756975	0.972633	Bacteria	Bacteroidetes	Bacteroidia	Bacteroidales	Prevotellaceae	Prevotella	NA
ASV646	0	0	0	0	1	NA	Bacteria	Firmicutes	Negativicutes	Veillonellales	Veillonellaceae	Veillonella	NA
ASV647	1.5243	0.80561	2.50334	0.321814	0.747594	0.972633	Bacteria	Proteobacteria	Gammaproteobacteria	Cardiobacteriales	Cardiobacteriaceae	Cardiobacterium	NA
ASV648	0	0	0	0	1	NA	Bacteria	Proteobacteria	Gammaproteobacteria	Pasteurellales	Pasteurellaceae	Aggregatibacter	NA
ASV649	0	0	0	0	1	NA	Bacteria	Bacteroidetes	Bacteroidia	Bacteroidales	Prevotellaceae	Prevotella	saccharolytica
ASV650	0.297936	1.78939	2.98148	0.600169	0.548393	0.972633	Bacteria	Absconditabacteria (SR1)	Absconditabacteria (SR1) [C-1]	Absconditabacteria (SR1) [O-1]	Absconditabacteria (SR1) [F-1]	Absconditabacteria (SR1) [G-1]	bacterium_HMT874
ASV651	0	0	0	0	1	NA	Bacteria	Bacteroidetes	Bacteroidia	Bacteroidales	Prevotellaceae	Alloprevotella	sp.HMT473
ASV652	0	0	0	0	1	NA	Bacteria	Bacteroidetes	Bacteroidia	Bacteroidales	Prevotellaceae	Prevotella	NA
ASV653	0	0	0	0	1	NA	Bacteria	Proteobacteria	Gammaproteobacteria	Pseudomonadales	Moraxellaceae	Moraxella	osloensis
ASV654	0	0	0	0	1	NA	Bacteria	Fusobacteria	Fusobacteriia	Fusobacteriales	Fusobacteriaceae	Fusobacterium	nucleatum_subsp.vincentii
ASV655	0	0	0	0	1	NA	Bacteria	Firmicutes	Negativicutes	Veillonellales	Veillonellaceae	Veillonella	NA
ASV656	0.921424	3.33658	2.95592	1.12878	0.25899	0.972633	Bacteria	Bacteroidetes	Bacteroidia	Bacteroidales	Porphyromonadaceae	Tannerella	NA
ASV657	0.476739	-1.21933	2.97516	-0.409837	0.681926	0.972633	Bacteria	Proteobacteria	Deltaproteobacteria	Desulfobacterales	Desulfobulbaceae	Desulfobulbus	NA
ASV658	1.24105	-0.511848	2.29602	-0.222929	0.823591	0.972633	Bacteria	Proteobacteria	Betaproteobacteria	Neisseriales	Neisseriaceae	Neisseria	NA
ASV659	0	0	0	0	1	NA	Bacteria	Proteobacteria	Betaproteobacteria	Neisseriales	Neisseriaceae	Eikenella	NA
ASV660	0	0	0	0	1	NA	Bacteria	Bacteroidetes	Bacteroidia	Bacteroidales	Prevotellaceae	Alloprevotella	NA
ASV661	0	0	0	0	1	NA	Bacteria	Proteobacteria	Epsilonproteobacteria	Campylobacterales	Campylobacteraceae	Campylobacter	NA
ASV662	1.07343	-3.55344	2.79276	-1.27237	0.20324	0.972633	Bacteria	Bacteroidetes	Bacteroidia	Bacteroidales	Prevotellaceae	Prevotella	NA
ASV663	0.500474	-2.44398	2.96919	-0.823113	0.410444	0.972633	Bacteria	Bacteroidetes	Bacteroidia	Bacteroidales	Prevotellaceae	Prevotella	NA
ASV664	1.27923	3.80078	2.95165	1.28768	0.197857	0.972633	Bacteria	Bacteroidetes	Flavobacteriia	Flavobacteriales	Flavobacteriaceae	Bergeyella	NA
ASV665	0	0	0	0	1	NA	Bacteria	Proteobacteria	Betaproteobacteria	Neisseriales	Neisseriaceae	Neisseria	NA
ASV666	0	0	0	0	1	NA	Bacteria	Bacteroidetes	Bacteroidia	Bacteroidales	Porphyromonadaceae	Porphyromonas	NA
ASV667	1.72731	-3.16401	2.94826	-1.07318	0.283191	0.972633	Bacteria	Firmicutes	Negativicutes	Selenomonadales	Selenomonadaceae	Selenomonas	sputigena
ASV668	0	0	0	0	1	NA	Bacteria	Actinobacteria	Coriobacteriia	Coriobacteriales	Coriobacteriaceae	Atopobium	NA
ASV669	0	0	0	0	1	NA	Bacteria	Bacteroidetes	Bacteroidia	Bacteroidales	Porphyromonadaceae	Tannerella	sp.HMT286
ASV670	0	0	0	0	1	NA	Bacteria	Bacteroidetes	Flavobacteriia	Flavobacteriales	Flavobacteriaceae	Bergeyella	NA
ASV671	0.825146	-0.481057	2.8656	-0.167873	0.866683	0.972633	Bacteria	Bacteroidetes	Bacteroidia	Bacteroidales	Prevotellaceae	Prevotella	baroniae
ASV672	0.97575	-1.59851	2.88092	-0.55486	0.57899	0.972633	Bacteria	Firmicutes	Negativicutes	Selenomonadales	Selenomonadaceae	Selenomonas	artemidis
ASV673	0	0	0	0	1	NA	Bacteria	Firmicutes	Clostridia	Clostridiales	Lachnospiraceae [XIV]	Lachnospiraceae [G-3]	NA
ASV674	0	0	0	0	1	NA	Bacteria	Fusobacteria	Fusobacteriia	Fusobacteriales	Fusobacteriaceae	Fusobacterium	NA
ASV675	0.375733	-2.04656	2.97679	-0.687506	0.491764	0.972633	Bacteria	Firmicutes	Negativicutes	Veillonellales	Veillonellaceae	Veillonellaceae [G-1]	bacterium_HMT155
ASV676	0	0	0	0	1	NA	Bacteria	Firmicutes	Clostridia	Clostridiales	Lachnospiraceae [XIV]	Lachnoanaerobaculum	NA
ASV677	0	0	0	0	1	NA	Bacteria	Bacteroidetes	Bacteroidia	Bacteroidales	Prevotellaceae	Prevotella	NA
ASV678	0.99242	0.581322	2.65959	0.218576	0.826981	0.972633	Bacteria	Actinobacteria	Coriobacteriia	Coriobacteriales	Coriobacteriaceae	Slackia	NA
ASV679	1.0206	-2.64752	2.95515	-0.895899	0.370307	0.972633	Bacteria	Bacteroidetes	Bacteroidia	Bacteroidales	Prevotellaceae	Alloprevotella	NA
ASV680	0	0	0	0	1	NA	Bacteria	Firmicutes	Clostridia	Clostridiales	Ruminococcaceae	Ruminococcaceae [G-1]	NA
ASV681	0.746715	-3.02495	2.95969	-1.02205	0.306758	0.972633	Bacteria	Bacteroidetes	Bacteroidia	Bacteroidales	Prevotellaceae	Prevotella	dentalis
ASV682	0	0	0	0	1	NA	Bacteria	Proteobacteria	Gammaproteobacteria	Pasteurellales	Pasteurellaceae	Haemophilus	NA
ASV683	0	0	0	0	1	NA	Bacteria	Actinobacteria	Actinobacteria	Actinomycetales	Actinomycetaceae	Actinomyces	NA
ASV684	0.321368	-1.8939	2.97955	-0.635633	0.525016	0.972633	Bacteria	Actinobacteria	Actinobacteria	Corynebacteriales	Corynebacteriaceae	Corynebacterium	NA
ASV685	0.196771	0.926186	2.99295	0.309456	0.756975	0.972633	Bacteria	Firmicutes	Clostridia	Clostridiales	Lachnospiraceae [XIV]	Lachnoanaerobaculum	saburreum
ASV686	0.338373	1.95198	2.97829	0.655403	0.512208	0.972633	Bacteria	Bacteroidetes	Bacteroidia	Bacteroidales	Prevotellaceae	Prevotella	NA
ASV687	0	0	0	0	1	NA	Bacteria	Fusobacteria	Fusobacteriia	Fusobacteriales	Fusobacteriaceae	Fusobacterium	NA
ASV688	0	0	0	0	1	NA	Bacteria	Bacteroidetes	Bacteroidia	Bacteroidales	Prevotellaceae	Prevotella	NA
ASV689	0.147202	1.14554	2.99192	0.382879	0.701809	0.972633	Bacteria	Bacteroidetes	Bacteroidia	Bacteroidales	Prevotellaceae	Prevotella	NA
ASV690	0	0	0	0	1	NA	Bacteria	Bacteroidetes	Bacteroidia	Bacteroidales	Prevotellaceae	Prevotella	NA
ASV691	0	0	0	0	1	NA	Bacteria	Bacteroidetes	Bacteroidia	Bacteroidales	Prevotellaceae	Prevotella	NA
ASV692	0	0	0	0	1	NA	Bacteria	Actinobacteria	Actinobacteria	Actinomycetales	Actinomycetaceae	Actinomyces	NA
ASV693	0	0	0	0	1	NA	Bacteria	Proteobacteria	Betaproteobacteria	Neisseriales	Neisseriaceae	Neisseria	NA
ASV694	0	0	0	0	1	NA	Bacteria	Bacteroidetes	Bacteroidia	Bacteroidales	Prevotellaceae	Prevotella	NA
ASV695	0	0	0	0	1	NA	Bacteria	Bacteroidetes	Bacteroidia	Bacteroidales	Prevotellaceae	Alloprevotella	NA
ASV696	0	0	0	0	1	NA	Bacteria	Firmicutes	Clostridia	Clostridiales	Peptostreptococcaceae [XI]	Mogibacterium	NA
ASV697	0	0	0	0	1	NA	Bacteria	Bacteroidetes	Bacteroidia	Bacteroidales	Prevotellaceae	Prevotella	NA
ASV698	0	0	0	0	1	NA	Bacteria	Bacteroidetes	Bacteroidia	Bacteroidales	Prevotellaceae	Prevotella	NA
ASV699	0	0	0	0	1	NA	Bacteria	Proteobacteria	Betaproteobacteria	Neisseriales	Neisseriaceae	Neisseria	NA
ASV700	0.771954	-3.03663	2.95954	-1.02605	0.304869	0.972633	Bacteria	Fusobacteria	Fusobacteriia	Fusobacteriales	Leptotrichiaceae	Leptotrichia	NA
ASV701	0	0	0	0	1	NA	Bacteria	Actinobacteria	Actinobacteria	Actinomycetales	Actinomycetaceae	Actinomyces	NA
ASV702	0	0	0	0	1	NA	Bacteria	Actinobacteria	Actinobacteria	Actinomycetales	Actinomycetaceae	Actinomyces	graevenitzii
ASV703	0	0	0	0	1	NA	Bacteria	Fusobacteria	Fusobacteriia	Fusobacteriales	Leptotrichiaceae	Leptotrichia	NA
ASV704	0.42983	-2.20904	2.97354	-0.742899	0.457543	0.972633	Bacteria	Actinobacteria	Actinobacteria	Actinomycetales	Actinomycetaceae	Actinomyces	NA
ASV705	0.260961	-1.68029	2.9833	-0.563234	0.573275	0.972633	Bacteria	Bacteroidetes	Bacteroidia	Bacteroidales	Prevotellaceae	Prevotella	NA
ASV706	0	0	0	0	1	NA	Bacteria	Bacteroidetes	Bacteroidia	Bacteroidales	Prevotellaceae	Prevotella	NA
ASV707	0.89044	-0.7514	2.95078	-0.254644	0.798998	0.972633	Bacteria	Bacteroidetes	Bacteroidia	Bacteroidales	Prevotellaceae	Prevotella	NA
ASV708	0	0	0	0	1	NA	Bacteria	Bacteroidetes	Bacteroidia	Bacteroidales	Prevotellaceae	Alloprevotella	NA
ASV709	0	0	0	0	1	NA	Bacteria	Bacteroidetes	Bacteroidia	Bacteroidales	Prevotellaceae	Alloprevotella	tannerae
ASV710	0	0	0	0	1	NA	Bacteria	Bacteroidetes	Bacteroidia	Bacteroidales	Prevotellaceae	Prevotella	NA
ASV711	0	0	0	0	1	NA	Bacteria	Bacteroidetes	Flavobacteriia	Flavobacteriales	Flavobacteriaceae	Capnocytophaga	NA
ASV712	0	0	0	0	1	NA	Bacteria	Fusobacteria	Fusobacteriia	Fusobacteriales	Fusobacteriaceae	Fusobacterium	NA
ASV713	0	0	0	0	1	NA	Bacteria	Synergistetes	Synergistia	Synergistales	Synergistaceae	Fretibacterium	NA
ASV714	1.02825	-3.48129	2.7952	-1.24545	0.212965	0.972633	Bacteria	Firmicutes	Negativicutes	Selenomonadales	Selenomonadaceae	Selenomonas	artemidis
ASV715	0.184003	1.33269	2.98936	0.445809	0.655735	0.972633	Bacteria	Firmicutes	Clostridia	Clostridiales	Lachnospiraceae [XIV]	Lachnospiraceae [G-3]	NA
ASV716	0.203994	1.36181	2.98896	0.455615	0.648667	0.972633	Bacteria	Actinobacteria	Coriobacteriia	Coriobacteriales	Coriobacteriaceae	Atopobium	NA
ASV717	0	0	0	0	1	NA	Bacteria	Fusobacteria	Fusobacteriia	Fusobacteriales	Leptotrichiaceae	Leptotrichia	NA
ASV718	0	0	0	0	1	NA	Bacteria	Fusobacteria	Fusobacteriia	Fusobacteriales	Leptotrichiaceae	Leptotrichia	NA
ASV719	0	0	0	0	1	NA	Bacteria	Actinobacteria	Actinobacteria	Actinomycetales	Actinomycetaceae	Actinomyces	NA
ASV720	0.366141	2.05077	2.97633	0.689027	0.490807	0.972633	Bacteria	Firmicutes	Bacilli	Lactobacillales	Streptococcaceae	Streptococcus	NA
ASV721	1.00778	-1.4503	2.95006	-0.491618	0.62299	0.972633	Bacteria	Proteobacteria	Betaproteobacteria	Burkholderiales	Burkholderiaceae	Lautropia	NA
ASV722	0.421249	-2.21068	2.97351	-0.743457	0.457205	0.972633	Bacteria	Actinobacteria	Actinobacteria	Actinomycetales	Actinomycetaceae	Actinomyces	NA
ASV723	0.334174	-1.93289	2.97883	-0.648874	0.51642	0.972633	Bacteria	Firmicutes	Bacilli	Lactobacillales	Streptococcaceae	Streptococcus	NA
ASV724	0	0	0	0	1	NA	Bacteria	Firmicutes	Negativicutes	Selenomonadales	Selenomonadaceae	Selenomonas	NA
ASV725	0	0	0	0	1	NA	Bacteria	Fusobacteria	Fusobacteriia	Fusobacteriales	Fusobacteriaceae	Fusobacterium	NA
ASV726	0	0	0	0	1	NA	Bacteria	Proteobacteria	Betaproteobacteria	Neisseriales	Neisseriaceae	NA	NA
ASV727	0	0	0	0	1	NA	Bacteria	Actinobacteria	Actinobacteria	Actinomycetales	Actinomycetaceae	Actinomyces	NA
ASV728	1.24688	-0.0048515	2.93312	-0.00165404	0.99868	0.999991	Bacteria	Firmicutes	Clostridia	Clostridiales	Lachnospiraceae [XIV]	Lachnoanaerobaculum	NA
ASV729	0.260694	1.64223	2.98413	0.550321	0.582099	0.972633	Bacteria	Bacteroidetes	Bacteroidia	Bacteroidales	Prevotellaceae	Prevotella	NA
ASV730	0.184003	1.33269	2.98936	0.445809	0.655735	0.972633	Bacteria	Bacteroidetes	Bacteroidia	Bacteroidales	Prevotellaceae	Alloprevotella	rava
ASV731	0.379124	-2.07156	2.97631	-0.696016	0.486419	0.972633	Bacteria	Proteobacteria	Epsilonproteobacteria	Campylobacterales	Campylobacteraceae	Campylobacter	NA
ASV732	0	0	0	0	1	NA	Bacteria	Proteobacteria	Betaproteobacteria	Burkholderiales	Burkholderiaceae	Lautropia	NA
ASV733	0	0	0	0	1	NA	Bacteria	Bacteroidetes	Bacteroidia	Bacteroidales	Prevotellaceae	Alloprevotella	NA
ASV734	0.752455	3.03263	2.95955	1.02469	0.305509	0.972633	Bacteria	Firmicutes	Negativicutes	Selenomonadales	Selenomonadaceae	Selenomonas	NA
ASV735	0	0	0	0	1	NA	Bacteria	Fusobacteria	Fusobacteriia	Fusobacteriales	Leptotrichiaceae	Leptotrichia	NA
ASV736	0	0	0	0	1	NA	Bacteria	Bacteroidetes	Flavobacteriia	Flavobacteriales	Flavobacteriaceae	Capnocytophaga	NA
ASV737	0	0	0	0	1	NA	Bacteria	Actinobacteria	Actinobacteria	Actinomycetales	Actinomycetaceae	Actinomyces	NA
ASV738	0.56413	1.28774	2.61813	0.491856	0.622821	0.972633	Bacteria	Firmicutes	Clostridia	Clostridiales	Ruminococcaceae	Ruminococcaceae [G-1]	bacterium_HMT075
ASV739	0.681163	2.14192	2.82436	0.758374	0.448227	0.972633	Bacteria	Bacteroidetes	Bacteroidia	Bacteroidales	Prevotellaceae	Prevotella	sp.HMT315
ASV740	0.110402	0.954982	2.99289	0.319083	0.749663	0.972633	Bacteria	Bacteroidetes	Flavobacteriia	Flavobacteriales	Flavobacteriaceae	Capnocytophaga	NA
ASV741	0	0	0	0	1	NA	Bacteria	Actinobacteria	Coriobacteriia	Coriobacteriales	Coriobacteriaceae	Atopobium	NA
ASV742	0	0	0	0	1	NA	Bacteria	Bacteroidetes	Flavobacteriia	Flavobacteriales	Flavobacteriaceae	Capnocytophaga	NA
ASV743	0	0	0	0	1	NA	Bacteria	Bacteroidetes	Bacteroidia	Bacteroidales	Prevotellaceae	Prevotella	NA
ASV744	0.299829	1.79602	2.98136	0.602414	0.546899	0.972633	Bacteria	Firmicutes	Negativicutes	Veillonellales	Veillonellaceae	Anaeroglobus	NA
ASV745	0	0	0	0	1	NA	Bacteria	Proteobacteria	Betaproteobacteria	Burkholderiales	Burkholderiaceae	Lautropia	NA
ASV746	0	0	0	0	1	NA	Bacteria	Firmicutes	Negativicutes	Veillonellales	Veillonellaceae	Veillonella	NA
ASV747	0	0	0	0	1	NA	Bacteria	Firmicutes	Clostridia	Clostridiales	Peptostreptococcaceae [XI]	Peptostreptococcaceae [XI][G-1]	NA
ASV748	0	0	0	0	1	NA	Bacteria	Bacteroidetes	Flavobacteriia	Flavobacteriales	Flavobacteriaceae	Capnocytophaga	NA
ASV749	0	0	0	0	1	NA	Bacteria	Firmicutes	Clostridia	Clostridiales	Lachnospiraceae [XIV]	Lachnoanaerobaculum	NA
ASV750	0.0876459	-0.679545	2.99381	-0.226984	0.820436	0.972633	Bacteria	Fusobacteria	Fusobacteriia	Fusobacteriales	Leptotrichiaceae	Leptotrichia	NA
ASV751	0	0	0	0	1	NA	Bacteria	Fusobacteria	Fusobacteriia	Fusobacteriales	Leptotrichiaceae	Leptotrichia	NA
ASV752	0.344079	-1.96569	2.97824	-0.660016	0.509243	0.972633	Bacteria	Bacteroidetes	Bacteroidia	Bacteroidales	Porphyromonadaceae	Porphyromonas	NA
ASV753	0	0	0	0	1	NA	Bacteria	Saccharibacteria (TM7)	Saccharibacteria (TM7) [C-1]	Saccharibacteria (TM7) [O-1]	Saccharibacteria (TM7) [F-1]	Saccharibacteria (TM7) [G-6]	NA
ASV754	0	0	0	0	1	NA	Bacteria	Fusobacteria	Fusobacteriia	Fusobacteriales	Leptotrichiaceae	Leptotrichia	NA
ASV755	0	0	0	0	1	NA	Bacteria	Firmicutes	Negativicutes	Veillonellales	Veillonellaceae	Megasphaera	NA
ASV756	0.831721	1.59089	2.96617	0.536343	0.591721	0.972633	Bacteria	Firmicutes	Negativicutes	Veillonellales	Veillonellaceae	Anaeroglobus	geminatus
ASV757	0.499783	0.0565503	2.9746	0.0190111	0.984832	0.99624	Bacteria	Firmicutes	Clostridia	Clostridiales	Peptostreptococcaceae [XI]	Peptostreptococcaceae [XI][G-4]	bacterium_HMT369
ASV758	0	0	0	0	1	NA	Bacteria	Proteobacteria	Epsilonproteobacteria	Campylobacterales	Campylobacteraceae	Campylobacter	NA
ASV759	0.574392	0.141924	2.96922	0.0477985	0.961877	0.985383	Bacteria	Bacteroidetes	Bacteroidia	Bacteroidales	Prevotellaceae	Alloprevotella	NA
ASV760	0	0	0	0	1	NA	Bacteria	Bacteroidetes	Bacteroidia	Bacteroidales	Prevotellaceae	Prevotella	NA
ASV761	0	0	0	0	1	NA	Bacteria	Bacteroidetes	Bacteroidetes [C-1]	Bacteroidetes [O-1]	Bacteroidetes [F-1]	NA	NA
ASV762	0	0	0	0	1	NA	Bacteria	Proteobacteria	Gammaproteobacteria	Pasteurellales	Pasteurellaceae	Haemophilus	NA
ASV763	0	0	0	0	1	NA	Bacteria	Bacteroidetes	Bacteroidia	Bacteroidales	Prevotellaceae	Prevotella	NA
ASV764	0.723754	2.98171	2.96024	1.00725	0.313813	0.972633	Bacteria	Bacteroidetes	Flavobacteriia	Flavobacteriales	Flavobacteriaceae	Capnocytophaga	NA
ASV765	0	0	0	0	1	NA	Bacteria	Fusobacteria	Fusobacteriia	Fusobacteriales	Fusobacteriaceae	Fusobacterium	NA
ASV766	0	0	0	0	1	NA	Bacteria	Bacteroidetes	Bacteroidia	Bacteroidales	Prevotellaceae	Prevotella	NA
ASV767	0.463037	-0.0992277	2.97734	-0.0333277	0.973413	0.989464	Bacteria	Firmicutes	Bacilli	Bacillales	Gemellaceae	Gemella	sp.HMT928
ASV768	0	0	0	0	1	NA	Bacteria	Proteobacteria	Gammaproteobacteria	Pasteurellales	Pasteurellaceae	Aggregatibacter	NA
ASV769	0.192853	1.34948	2.98913	0.451462	0.651656	0.972633	Bacteria	Bacteroidetes	Bacteroidia	Bacteroidales	Prevotellaceae	Prevotella	NA
ASV770	0.752654	-0.572873	2.95856	-0.193632	0.846464	0.972633	Bacteria	Proteobacteria	Betaproteobacteria	Neisseriales	Neisseriaceae	Neisseria	oralis
ASV771	0	0	0	0	1	NA	Bacteria	Saccharibacteria (TM7)	Saccharibacteria (TM7) [C-1]	Saccharibacteria (TM7) [O-1]	Saccharibacteria (TM7) [F-1]	Saccharibacteria (TM7) [G-6]	bacterium_HMT870
ASV772	0	0	0	0	1	NA	Bacteria	Proteobacteria	Betaproteobacteria	Neisseriales	Neisseriaceae	Neisseria	NA
ASV773	0	0	0	0	1	NA	Bacteria	Proteobacteria	Betaproteobacteria	Neisseriales	Neisseriaceae	Neisseria	NA
ASV774	0.492605	-0.448647	2.97557	-0.150777	0.880152	0.972633	Bacteria	Firmicutes	Clostridia	Clostridiales	Peptococcaceae	Peptococcus	sp.HMT167
ASV775	0	0	0	0	1	NA	Bacteria	Firmicutes	Clostridia	Clostridiales	Peptostreptococcaceae [XI]	Mogibacterium	NA
ASV776	0	0	0	0	1	NA	Bacteria	Bacteroidetes	Bacteroidia	Bacteroidales	Prevotellaceae	Prevotella	NA
ASV777	0.123045	0.926186	2.99295	0.309456	0.756975	0.972633	Bacteria	Bacteroidetes	Bacteroidia	Bacteroidales	Prevotellaceae	Prevotella	NA
ASV778	0	0	0	0	1	NA	Bacteria	Proteobacteria	Gammaproteobacteria	Pasteurellales	Pasteurellaceae	Aggregatibacter	NA
ASV779	0.250237	-1.59568	2.98489	-0.534586	0.592936	0.972633	Bacteria	Proteobacteria	Betaproteobacteria	Neisseriales	Neisseriaceae	Simonsiella	NA
ASV780	0	0	0	0	1	NA	Bacteria	Firmicutes	Negativicutes	Veillonellales	Veillonellaceae	Veillonella	NA
ASV781	0.146077	-1.12998	2.99164	-0.377712	0.705644	0.972633	Bacteria	Bacteroidetes	Bacteroidia	Bacteroidales	Prevotellaceae	Prevotella	NA
ASV782	0	0	0	0	1	NA	Bacteria	Bacteroidetes	Bacteroidia	Bacteroidales	Prevotellaceae	Prevotella	NA
ASV783	0.488617	-3.39908e-05	2.97563	-1.1423e-05	0.999991	0.999991	Bacteria	Absconditabacteria (SR1)	Absconditabacteria (SR1) [C-1]	Absconditabacteria (SR1) [O-1]	Absconditabacteria (SR1) [F-1]	Absconditabacteria (SR1) [G-1]	NA
ASV784	0.668404	-0.305043	2.96385	-0.102921	0.918025	0.975674	Bacteria	Bacteroidetes	Bacteroidia	Bacteroidales	Bacteroidales [F-2]	Bacteroidales [G-2]	NA
ASV785	0	0	0	0	1	NA	Bacteria	Bacteroidetes	Bacteroidia	Bacteroidales	Porphyromonadaceae	Porphyromonas	NA
ASV786	0.125119	-0.679545	2.99381	-0.226984	0.820436	0.972633	Bacteria	Proteobacteria	Betaproteobacteria	Burkholderiales	Comamonadaceae	Ottowia	NA
ASV787	0.62499	2.77067	2.96335	0.934979	0.349799	0.972633	Bacteria	Fusobacteria	Fusobacteriia	Fusobacteriales	Leptotrichiaceae	Leptotrichia	NA
ASV788	0.520584	-1.0064	2.97387	-0.338414	0.735051	0.972633	Bacteria	Firmicutes	Clostridia	Clostridiales	Lachnospiraceae [XIV]	Catonella	morbi
ASV789	0	0	0	0	1	NA	Bacteria	Fusobacteria	Fusobacteriia	Fusobacteriales	Leptotrichiaceae	Leptotrichia	NA
ASV790	0.616297	0.111541	2.96687	0.0375954	0.97001	0.987286	Bacteria	Bacteroidetes	Flavobacteriia	Flavobacteriales	Flavobacteriaceae	Capnocytophaga	NA
ASV791	0	0	0	0	1	NA	Bacteria	Firmicutes	Bacilli	Lactobacillales	Streptococcaceae	Streptococcus	NA
ASV792	0	0	0	0	1	NA	Bacteria	Actinobacteria	Actinobacteria	Corynebacteriales	Corynebacteriaceae	Corynebacterium	NA
ASV793	0.884422	-3.25068	2.9569	-1.09935	0.271615	0.972633	Bacteria	Bacteroidetes	Bacteroidia	Bacteroidales	Prevotellaceae	Prevotella	NA
ASV794	0.375047	0.0442285	2.98389	0.0148225	0.988174	0.997694	Bacteria	Firmicutes	Clostridia	Clostridiales	Peptostreptococcaceae [XI]	Peptostreptococcaceae [XI][G-5]	NA
ASV795	0	0	0	0	1	NA	Bacteria	Bacteroidetes	Bacteroidia	Bacteroidales	Prevotellaceae	Prevotella	oulorum
ASV796	0	0	0	0	1	NA	Bacteria	Firmicutes	Bacilli	Lactobacillales	Streptococcaceae	Streptococcus	NA
ASV797	0.634504	-0.589205	2.96686	-0.198596	0.842579	0.972633	Bacteria	Actinobacteria	Actinobacteria	Actinomycetales	Actinomycetaceae	Actinomyces	NA
ASV798	0.0615223	-0.445093	2.99428	-0.148648	0.881831	0.972633	Bacteria	Fusobacteria	Fusobacteriia	Fusobacteriales	Leptotrichiaceae	Leptotrichia	NA
ASV799	0.594137	-0.291336	2.96882	-0.0981319	0.921828	0.975674	Bacteria	Fusobacteria	Fusobacteriia	Fusobacteriales	Leptotrichiaceae	Leptotrichia	NA
ASV800	0	0	0	0	1	NA	Bacteria	Fusobacteria	Fusobacteriia	Fusobacteriales	Leptotrichiaceae	Leptotrichia	sp.HMT212
ASV801	0	0	0	0	1	NA	Bacteria	Firmicutes	Negativicutes	Veillonellales	Veillonellaceae	Veillonella	NA
ASV802	0	0	0	0	1	NA	Bacteria	Fusobacteria	Fusobacteriia	Fusobacteriales	Fusobacteriaceae	Fusobacterium	NA
ASV803	0	0	0	0	1	NA	Bacteria	Actinobacteria	Actinobacteria	Actinomycetales	Actinomycetaceae	Actinomyces	sp.HMT170
ASV804	0	0	0	0	1	NA	Bacteria	Bacteroidetes	Bacteroidia	Bacteroidales	Prevotellaceae	Prevotella	NA
ASV805	0	0	0	0	1	NA	Bacteria	Actinobacteria	Actinobacteria	Actinomycetales	Actinomycetaceae	Actinomyces	NA
ASV806	0	0	0	0	1	NA	Bacteria	Proteobacteria	Gammaproteobacteria	Cardiobacteriales	Cardiobacteriaceae	Cardiobacterium	NA
ASV807	0	NA	NA	NA	NA	NA	Bacteria	Proteobacteria	Gammaproteobacteria	Enterobacterales	Enterobacteriaceae	Klebsiella	NA
ASV808	1.16872	-1.2163	2.95105	-0.412157	0.680224	0.972633	Bacteria	Bacteroidetes	Bacteroidia	Bacteroidales	Porphyromonadaceae	Tannerella	NA
ASV809	0	0	0	0	1	NA	Bacteria	Bacteroidetes	Bacteroidia	Bacteroidales	Prevotellaceae	Prevotella	oris
ASV810	0.510822	-2.48356	2.96842	-0.836661	0.402783	0.972633	Bacteria	Firmicutes	Clostridia	Clostridiales	Clostridiales [F-3]	Clostridiales [F-3][G-1]	NA
ASV811	0	0	0	0	1	NA	Bacteria	Proteobacteria	Gammaproteobacteria	Pasteurellales	Pasteurellaceae	Aggregatibacter	NA
ASV812	0.435384	1.08268	2.9771	0.36367	0.716105	0.972633	Bacteria	Bacteroidetes	Bacteroidia	Bacteroidales	Prevotellaceae	Prevotella	NA
ASV813	0	0	0	0	1	NA	Bacteria	Firmicutes	Negativicutes	Selenomonadales	Selenomonadaceae	Selenomonas	infelix
ASV814	0	0	0	0	1	NA	Bacteria	Bacteroidetes	Bacteroidia	Bacteroidales	Prevotellaceae	Prevotella	NA
ASV815	0	0	0	0	1	NA	Bacteria	Actinobacteria	Actinobacteria	Actinomycetales	Actinomycetaceae	Actinomyces	NA
ASV816	0	0	0	0	1	NA	Bacteria	Firmicutes	Bacilli	Lactobacillales	Streptococcaceae	Streptococcus	NA
ASV817	0	0	0	0	1	NA	Bacteria	Fusobacteria	Fusobacteriia	Fusobacteriales	Fusobacteriaceae	Fusobacterium	NA
ASV818	0	0	0	0	1	NA	Bacteria	Proteobacteria	Betaproteobacteria	Burkholderiales	Burkholderiaceae	Lautropia	NA
ASV819	0.791937	0.520546	2.96239	0.175718	0.860515	0.972633	Bacteria	Actinobacteria	Actinobacteria	Corynebacteriales	Corynebacteriaceae	Corynebacterium	NA
ASV820	1.09512	1.05542	2.95273	0.357438	0.720764	0.972633	Bacteria	Bacteroidetes	Flavobacteriia	Flavobacteriales	Flavobacteriaceae	Bergeyella	NA
ASV821	0.396823	1.10083	2.97927	0.369496	0.711758	0.972633	Bacteria	Firmicutes	Clostridia	Clostridiales	Lachnospiraceae [XIV]	Lachnospiraceae [G-7]	bacterium_HMT086
ASV822	0	0	0	0	1	NA	Bacteria	Bacteroidetes	Bacteroidia	Bacteroidales	Porphyromonadaceae	Porphyromonas	NA
ASV823	0	0	0	0	1	NA	Bacteria	Firmicutes	Negativicutes	Selenomonadales	Selenomonadaceae	Selenomonas	NA
ASV824	0	0	0	0	1	NA	Bacteria	Bacteroidetes	Bacteroidia	Bacteroidales	Porphyromonadaceae	Porphyromonas	NA
ASV825	0	0	0	0	1	NA	Bacteria	Actinobacteria	Actinobacteria	Actinomycetales	Actinomycetaceae	Actinomyces	NA
ASV826	0	0	0	0	1	NA	Bacteria	Fusobacteria	Fusobacteriia	Fusobacteriales	Leptotrichiaceae	Leptotrichia	NA
ASV827	0	0	0	0	1	NA	Bacteria	Firmicutes	Negativicutes	Selenomonadales	Selenomonadaceae	Selenomonas	NA
ASV828	0	0	0	0	1	NA	Bacteria	Firmicutes	Negativicutes	Selenomonadales	Selenomonadaceae	Selenomonas	NA
ASV829	0	0	0	0	1	NA	Bacteria	Bacteroidetes	Bacteroidia	Bacteroidales	Prevotellaceae	Prevotella	NA
ASV830	0	0	0	0	1	NA	Bacteria	Bacteroidetes	Bacteroidia	Bacteroidales	Prevotellaceae	Prevotella	NA
ASV831	0	0	0	0	1	NA	Bacteria	Firmicutes	Bacilli	Lactobacillales	Streptococcaceae	Streptococcus	NA
ASV832	0	0	0	0	1	NA	Bacteria	Proteobacteria	Betaproteobacteria	Neisseriales	Neisseriaceae	Neisseria	sp.HMT020
ASV833	0	0	0	0	1	NA	Bacteria	Actinobacteria	Actinobacteria	Actinomycetales	Actinomycetaceae	Actinomyces	NA
ASV834	0	0	0	0	1	NA	Bacteria	Firmicutes	Negativicutes	Selenomonadales	Selenomonadaceae	Selenomonas	flueggei
ASV835	0.260961	-1.68029	2.9833	-0.563234	0.573275	0.972633	Bacteria	Proteobacteria	Betaproteobacteria	Neisseriales	Neisseriaceae	Kingella	NA
ASV836	0	0	0	0	1	NA	Bacteria	Firmicutes	Bacilli	Bacillales	Gemellaceae	Gemella	NA
ASV837	0	0	0	0	1	NA	Bacteria	Bacteroidetes	Bacteroidia	Bacteroidales	Prevotellaceae	Prevotella	NA
ASV838	0	0	0	0	1	NA	Bacteria	Fusobacteria	Fusobacteriia	Fusobacteriales	Fusobacteriaceae	Fusobacterium	NA
ASV839	0	0	0	0	1	NA	Bacteria	Synergistetes	Synergistia	Synergistales	Synergistaceae	Fretibacterium	NA
ASV840	0	0	0	0	1	NA	Bacteria	Firmicutes	Bacilli	Bacillales	Gemellaceae	Gemella	NA
ASV841	0	0	0	0	1	NA	Bacteria	Proteobacteria	Gammaproteobacteria	Pasteurellales	Pasteurellaceae	Aggregatibacter	NA
ASV842	0	0	0	0	1	NA	Bacteria	Actinobacteria	Actinobacteria	Actinomycetales	Actinomycetaceae	Actinomyces	NA
ASV843	0	0	0	0	1	NA	Bacteria	Bacteroidetes	Bacteroidia	Bacteroidales	Prevotellaceae	Prevotella	NA
ASV844	0	0	0	0	1	NA	Bacteria	Actinobacteria	Actinobacteria	Corynebacteriales	Corynebacteriaceae	Corynebacterium	NA
ASV845	0.239204	1.58557	2.98513	0.531158	0.59531	0.972633	Bacteria	Actinobacteria	Actinobacteria	Actinomycetales	Actinomycetaceae	Actinomyces	NA
ASV846	0.240887	-1.5944	2.98492	-0.534151	0.593237	0.972633	Bacteria	Fusobacteria	Fusobacteriia	Fusobacteriales	Leptotrichiaceae	Leptotrichia	NA
ASV847	0.240887	-1.5944	2.98492	-0.534151	0.593237	0.972633	Bacteria	Bacteroidetes	Flavobacteriia	Flavobacteriales	Flavobacteriaceae	Capnocytophaga	NA
ASV848	0	0	0	0	1	NA	Bacteria	Bacteroidetes	Bacteroidia	Bacteroidales	Prevotellaceae	Prevotella	NA
ASV849	0	0	0	0	1	NA	Bacteria	Proteobacteria	Gammaproteobacteria	Pasteurellales	Pasteurellaceae	Aggregatibacter	NA
ASV850	0.295889	-0.157793	2.98904	-0.0527906	0.957899	0.982654	Bacteria	Proteobacteria	Gammaproteobacteria	Cardiobacteriales	Cardiobacteriaceae	Cardiobacterium	NA
ASV851	0.457845	2.32579	2.97113	0.782795	0.433747	0.972633	Bacteria	Proteobacteria	Betaproteobacteria	Neisseriales	Neisseriaceae	Kingella	NA
ASV852	0.355093	2.01379	2.97705	0.676439	0.498762	0.972633	Bacteria	Bacteroidetes	Bacteroidia	Bacteroidales	Porphyromonadaceae	Tannerella	sp.HMT808
ASV853	0	0	0	0	1	NA	Bacteria	Actinobacteria	Actinobacteria	Actinomycetales	Actinomycetaceae	Actinomyces	sp.HMT178
ASV854	0.369134	2.06058	2.97614	0.692367	0.488707	0.972633	Bacteria	Firmicutes	Bacilli	Bacillales	Gemellaceae	Gemella	NA
ASV855	0.369134	2.06058	2.97614	0.692367	0.488707	0.972633	Bacteria	Proteobacteria	Gammaproteobacteria	Pasteurellales	Pasteurellaceae	Haemophilus	NA
ASV856	0.369134	2.06058	2.97614	0.692367	0.488707	0.972633	Bacteria	Actinobacteria	Actinobacteria	Corynebacteriales	Corynebacteriaceae	Corynebacterium	NA
ASV857	0	0	0	0	1	NA	Bacteria	Bacteroidetes	Bacteroidia	Bacteroidales	Porphyromonadaceae	Tannerella	NA
ASV858	0	0	0	0	1	NA	Bacteria	Proteobacteria	Gammaproteobacteria	Cardiobacteriales	Cardiobacteriaceae	Cardiobacterium	NA
ASV859	0	0	0	0	1	NA	Bacteria	Fusobacteria	Fusobacteriia	Fusobacteriales	Leptotrichiaceae	Leptotrichia	NA
ASV860	0	0	0	0	1	NA	Bacteria	Bacteroidetes	Bacteroidia	Bacteroidales	Prevotellaceae	Prevotella	NA
ASV861	0	0	0	0	1	NA	Bacteria	Firmicutes	Negativicutes	Selenomonadales	Selenomonadaceae	Selenomonas	NA
ASV862	0.220803	1.50519	2.98652	0.503995	0.614265	0.972633	Bacteria	Fusobacteria	Fusobacteriia	Fusobacteriales	Fusobacteriaceae	Fusobacterium	NA
ASV863	0.220803	1.50519	2.98652	0.503995	0.614265	0.972633	Bacteria	Proteobacteria	Gammaproteobacteria	Pasteurellales	Pasteurellaceae	Aggregatibacter	paraphrophilus
ASV864	0.220803	1.50519	2.98652	0.503995	0.614265	0.972633	Bacteria	Fusobacteria	Fusobacteriia	Fusobacteriales	Leptotrichiaceae	Leptotrichia	NA
ASV865	0	0	0	0	1	NA	Bacteria	Proteobacteria	Betaproteobacteria	Neisseriales	Neisseriaceae	Kingella	NA
ASV866	0.321368	-1.8939	2.97955	-0.635633	0.525016	0.972633	Bacteria	Bacteroidetes	Flavobacteriia	Flavobacteriales	Flavobacteriaceae	Capnocytophaga	NA
ASV867	0.354422	-0.49246	2.98632	-0.164905	0.869018	0.972633	Bacteria	Bacteroidetes	Bacteroidia	Bacteroidales	Prevotellaceae	Prevotella	NA
ASV868	0.321368	-1.8939	2.97955	-0.635633	0.525016	0.972633	Bacteria	Firmicutes	Negativicutes	Selenomonadales	Selenomonadaceae	Selenomonas	NA
ASV869	0.321368	-1.8939	2.97955	-0.635633	0.525016	0.972633	Bacteria	Firmicutes	Bacilli	Lactobacillales	Streptococcaceae	Streptococcus	NA
ASV870	0.266781	-1.69677	2.98299	-0.568816	0.569481	0.972633	Bacteria	Bacteroidetes	Bacteroidia	Bacteroidales	Prevotellaceae	Prevotella	micans
ASV871	0.325356	1.27559	2.98271	0.427663	0.668896	0.972633	Bacteria	Bacteroidetes	Bacteroidia	Bacteroidales	Porphyromonadaceae	Porphyromonas	NA
ASV872	0.266781	-1.69677	2.98299	-0.568816	0.569481	0.972633	Bacteria	Proteobacteria	Gammaproteobacteria	Pasteurellales	Pasteurellaceae	Aggregatibacter	NA
ASV873	0.56565	-2.60841	2.96612	-0.879403	0.379183	0.972633	Bacteria	Proteobacteria	Deltaproteobacteria	Desulfovibrionales	Desulfovibrionaceae	Desulfovibrio	NA
ASV874	0.262471	0.12393	2.99099	0.0414345	0.966949	0.987286	Bacteria	Fusobacteria	Fusobacteriia	Fusobacteriales	Fusobacteriaceae	Fusobacterium	sp.HMT248
ASV875	0.582328	2.64761	2.96538	0.892842	0.371942	0.972633	Bacteria	Actinobacteria	Actinobacteria	Actinomycetales	Actinomycetaceae	Actinomyces	NA
ASV876	0.412265	2.18959	2.97376	0.736303	0.461546	0.972633	Bacteria	Bacteroidetes	Bacteroidia	Bacteroidales	Prevotellaceae	Prevotella	NA
ASV877	0.412265	2.18959	2.97376	0.736303	0.461546	0.972633	Bacteria	Firmicutes	Bacilli	Bacillales	Gemellaceae	Gemella	NA
ASV878	0.338373	1.95198	2.97829	0.655403	0.512208	0.972633	Bacteria	Fusobacteria	Fusobacteriia	Fusobacteriales	Leptotrichiaceae	Leptotrichia	buccalis
ASV879	0.353565	2.00453	2.97723	0.673285	0.500766	0.972633	Bacteria	Firmicutes	Negativicutes	Selenomonadales	Selenomonadaceae	Selenomonas	NA
ASV880	0.202403	1.41861	2.9881	0.474754	0.634962	0.972633	Bacteria	Bacteroidetes	Bacteroidia	Bacteroidales	Prevotellaceae	Alloprevotella	sp.HMT913
ASV881	0.202403	1.41861	2.9881	0.474754	0.634962	0.972633	Bacteria	Firmicutes	Bacilli	Bacillales	Gemellaceae	Gemella	NA
ASV882	0.292153	-1.78734	2.9814	-0.599496	0.548842	0.972633	Bacteria	Bacteroidetes	Bacteroidia	Bacteroidales	Prevotellaceae	Prevotella	NA
ASV883	0.358259	1.35212	2.98136	0.453522	0.650173	0.972633	Bacteria	Actinobacteria	Coriobacteriia	Eggerthellales	Eggerthellaceae	Cryptobacterium	curtum
ASV884	0.344079	-1.96569	2.97824	-0.660016	0.509243	0.972633	Bacteria	Bacteroidetes	Bacteroidia	Bacteroidales	Prevotellaceae	Prevotella	NA
ASV885	0.514227	-2.46965	2.96869	-0.831897	0.405467	0.972633	Bacteria	Firmicutes	Clostridia	Clostridiales	Lachnospiraceae [XIV]	Oribacterium	sp.HMT078
ASV886	0.417825	-0.0217016	2.98802	-0.00726287	0.994205	0.999991	Bacteria	Bacteroidetes	Bacteroidia	Bacteroidales	Prevotellaceae	Prevotella	oralis
ASV887	0.334174	-1.93289	2.97883	-0.648874	0.51642	0.972633	Bacteria	Proteobacteria	Gammaproteobacteria	Pasteurellales	Pasteurellaceae	Aggregatibacter	NA
ASV888	0.334174	-1.93289	2.97883	-0.648874	0.51642	0.972633	Bacteria	Bacteroidetes	Bacteroidia	Bacteroidales	Prevotellaceae	Prevotella	NA
ASV889	0.789929	3.0677	2.95909	1.0367	0.299874	0.972633	Bacteria	Actinobacteria	Actinobacteria	Actinomycetales	Actinomycetaceae	Actinomyces	NA
ASV890	0.374786	2.06916	2.97598	0.695287	0.486875	0.972633	Bacteria	Actinobacteria	Actinobacteria	Corynebacteriales	Corynebacteriaceae	Corynebacterium	NA
ASV891	0.374786	2.06916	2.97598	0.695287	0.486875	0.972633	Bacteria	Actinobacteria	Coriobacteriia	Coriobacteriales	Atopobiaceae	Olsenella	NA
ASV892	0.307611	1.83751	2.98055	0.616498	0.537566	0.972633	Bacteria	Proteobacteria	Alphaproteobacteria	Sphingomonadales	Sphingomonadaceae	Sphingomonas	NA
ASV893	0.307611	1.83751	2.98055	0.616498	0.537566	0.972633	Bacteria	Bacteroidetes	Bacteroidia	Bacteroidales	Prevotellaceae	Prevotella	NA
ASV894	0.321422	1.88659	2.97962	0.633164	0.526627	0.972633	Bacteria	Fusobacteria	Fusobacteriia	Fusobacteriales	Leptotrichiaceae	Leptotrichia	NA
ASV895	0.321422	1.88659	2.97962	0.633164	0.526627	0.972633	Bacteria	Bacteroidetes	Bacteroidia	Bacteroidales	Prevotellaceae	Prevotella	NA
ASV896	0.184003	1.33269	2.98936	0.445809	0.655735	0.972633	Bacteria	Proteobacteria	Betaproteobacteria	Burkholderiales	Burkholderiaceae	Lautropia	NA
ASV897	0.694759	-2.88097	2.96171	-0.97274	0.330682	0.972633	Bacteria	Firmicutes	Negativicutes	Selenomonadales	Selenomonadaceae	Selenomonas	sputigena
ASV898	0.207352	-1.44176	2.98731	-0.482629	0.629359	0.972633	Bacteria	Firmicutes	Clostridia	Clostridiales	Peptostreptococcaceae [XI]	Peptostreptococcaceae [XI][G-6]	NA
ASV899	0.180665	-1.32125	2.98924	-0.442	0.658489	0.972633	Bacteria	Bacteroidetes	Bacteroidia	Bacteroidales	Prevotellaceae	Prevotella	NA
ASV900	0.262938	-1.67231	2.98344	-0.560529	0.575119	0.972633	Bacteria	Bacteroidetes	Bacteroidia	Bacteroidales	Prevotellaceae	Alloprevotella	NA
ASV901	0.27685	-1.72585	2.98247	-0.578663	0.562817	0.972633	Bacteria	Bacteroidetes	Bacteroidia	Bacteroidales	Prevotellaceae	Prevotella	NA
ASV902	0.27685	-1.72585	2.98247	-0.578663	0.562817	0.972633	Bacteria	Bacteroidetes	Bacteroidia	Bacteroidales	Porphyromonadaceae	Porphyromonas	NA
ASV903	0.27685	-1.72585	2.98247	-0.578663	0.562817	0.972633	Bacteria	Firmicutes	Negativicutes	Selenomonadales	Selenomonadaceae	Selenomonas	NA
ASV904	0.340401	0.267905	2.98985	0.0896048	0.928601	0.975674	Bacteria	Proteobacteria	Betaproteobacteria	Neisseriales	Neisseriaceae	Neisseria	bacilliformis
ASV905	0.379124	-2.07156	2.97631	-0.696016	0.486419	0.972633	Bacteria	Bacteroidetes	Bacteroidia	Bacteroidales	Prevotellaceae	Prevotella	NA
ASV906	0.349176	-0.917858	2.98389	-0.307604	0.758384	0.972633	Bacteria	Bacteroidetes	Bacteroidia	Bacteroidales	Prevotellaceae	Prevotella	NA
ASV907	0.300756	-1.81236	2.98097	-0.607976	0.543203	0.972633	Bacteria	Bacteroidetes	Bacteroidia	Bacteroidales	Porphyromonadaceae	Porphyromonas	NA
ASV908	0.375356	-2.05958	2.97654	-0.691937	0.488977	0.972633	Bacteria	Bacteroidetes	Bacteroidia	Bacteroidales	Porphyromonadaceae	Porphyromonas	NA
ASV909	0.710936	2.91195	2.96122	0.983363	0.325429	0.972633	Bacteria	Actinobacteria	Actinobacteria	Actinomycetales	Actinomycetaceae	Actinomyces	NA
ASV910	0.24992	1.6137	2.98466	0.540663	0.58874	0.972633	Bacteria	Actinobacteria	Actinobacteria	Bifidobacteriales	Bifidobacteriaceae	Alloscardovia	omnicolens
ASV911	0.24992	1.6137	2.98466	0.540663	0.58874	0.972633	Bacteria	Bacteroidetes	Flavobacteriia	Flavobacteriales	Flavobacteriaceae	Capnocytophaga	NA
ASV912	0.337307	1.93672	2.97861	0.650208	0.515558	0.972633	Bacteria	Bacteroidetes	Bacteroidia	Bacteroidales	Prevotellaceae	Prevotella	NA
ASV913	0.27685	1.71949	2.98271	0.576488	0.564285	0.972633	Bacteria	Synergistetes	Synergistia	Synergistales	Synergistaceae	Fretibacterium	NA
ASV914	0.27685	1.71949	2.98271	0.576488	0.564285	0.972633	Bacteria	Actinobacteria	Coriobacteriia	Coriobacteriales	Coriobacteriaceae	Slackia	exigua
ASV915	0.27685	1.71949	2.98271	0.576488	0.564285	0.972633	Bacteria	Firmicutes	Negativicutes	Veillonellales	Veillonellaceae	Veillonella	NA
ASV916	0.36617	2.03245	2.97668	0.68279	0.49474	0.972633	Bacteria	Firmicutes	Clostridia	Clostridiales	Peptostreptococcaceae [XI]	Peptostreptococcaceae [XI][G-1]	NA
ASV917	0.289255	1.76523	2.9819	0.591983	0.553862	0.972633	Bacteria	Bacteroidetes	Flavobacteriia	Flavobacteriales	Flavobacteriaceae	Capnocytophaga	NA
ASV918	0.28928	1.76532	2.98189	0.592014	0.553841	0.972633	Bacteria	Bacteroidetes	Bacteroidia	Bacteroidales	Prevotellaceae	Alloprevotella	NA
ASV919	0.28928	1.76532	2.98189	0.592014	0.553841	0.972633	Bacteria	Fusobacteria	Fusobacteriia	Fusobacteriales	Leptotrichiaceae	Leptotrichia	NA
ASV920	0.28928	1.76532	2.98189	0.592014	0.553841	0.972633	Bacteria	Bacteroidetes	Bacteroidia	Bacteroidales	Prevotellaceae	Prevotella	NA
ASV921	0.28928	1.76532	2.98189	0.592014	0.553841	0.972633	Bacteria	Firmicutes	Negativicutes	Veillonellales	Veillonellaceae	Dialister	NA
ASV922	0.160591	-1.21872	2.99077	-0.407495	0.683645	0.972633	Bacteria	Firmicutes	Bacilli	Lactobacillales	Lactobacillaceae	Lactobacillus	NA
ASV923	0.233722	-1.54719	2.98574	-0.518193	0.604324	0.972633	Bacteria	Actinobacteria	Actinobacteria	Actinomycetales	Actinomycetaceae	Actinomyces	NA
ASV924	0.26114	-1.65875	2.98369	-0.55594	0.578252	0.972633	Bacteria	Actinobacteria	Actinobacteria	Actinomycetales	Actinomycetaceae	Actinomyces	NA
ASV925	0.26114	-1.65875	2.98369	-0.55594	0.578252	0.972633	Bacteria	Proteobacteria	Gammaproteobacteria	Pasteurellales	Pasteurellaceae	Aggregatibacter	sp.HMT898
ASV926	0.26114	-1.65875	2.98369	-0.55594	0.578252	0.972633	Bacteria	Bacteroidetes	Bacteroidia	Bacteroidales	Prevotellaceae	Prevotella	NA
ASV927	0.194022	-1.3795	2.98829	-0.461635	0.644343	0.972633	Bacteria	Firmicutes	Negativicutes	Selenomonadales	Selenomonadaceae	Selenomonas	NA
ASV928	0.460939	-2.31052	2.97158	-0.777539	0.436841	0.972633	Bacteria	Bacteroidetes	Bacteroidia	Bacteroidales	Prevotellaceae	Prevotella	NA
ASV929	0.246089	-1.59761	2.98486	-0.535237	0.592486	0.972633	Bacteria	Actinobacteria	Actinobacteria	Actinomycetales	Actinomycetaceae	Actinomyces	NA
ASV930	0.246089	-1.59761	2.98486	-0.535237	0.592486	0.972633	Bacteria	Bacteroidetes	Bacteroidia	Bacteroidales	Prevotellaceae	Prevotella	NA
ASV931	0.246089	-1.59761	2.98486	-0.535237	0.592486	0.972633	Bacteria	Bacteroidetes	Bacteroidia	Bacteroidales	Prevotellaceae	Alloprevotella	tannerae
ASV932	0.246089	-1.59761	2.98486	-0.535237	0.592486	0.972633	Bacteria	Proteobacteria	Betaproteobacteria	Neisseriales	Neisseriaceae	Neisseria	NA
ASV933	0.319618	-0.524279	2.99004	-0.175342	0.860811	0.972633	Bacteria	Firmicutes	Bacilli	Lactobacillales	Enterococcaceae	Enterococcus	NA
ASV934	0.411382	-2.16426	2.97446	-0.727617	0.466848	0.972633	Bacteria	Bacteroidetes	Bacteroidia	Bacteroidales	Prevotellaceae	Prevotella	NA
ASV935	0.267339	-1.68301	2.98325	-0.564155	0.572648	0.972633	Bacteria	Bacteroidetes	Bacteroidia	Bacteroidales	Prevotellaceae	Prevotella	NA
ASV936	0.33365	-1.91774	2.97911	-0.643729	0.519751	0.972633	Bacteria	Firmicutes	Clostridia	Clostridiales	Lachnospiraceae [XIV]	Lachnospiraceae [G-3]	NA
ASV937	0.299829	1.79602	2.98136	0.602414	0.546899	0.972633	Bacteria	Bacteroidetes	Flavobacteriia	Flavobacteriales	Flavobacteriaceae	Capnocytophaga	NA
ASV938	0.273147	1.69857	2.98309	0.569402	0.569084	0.972633	Bacteria	Firmicutes	Negativicutes	Selenomonadales	Selenomonadaceae	Selenomonas	NA
ASV939	0.514446	2.45328	2.96888	0.82633	0.408617	0.972633	Bacteria	Proteobacteria	Gammaproteobacteria	Pasteurellales	Pasteurellaceae	Aggregatibacter	NA
ASV940	0.246089	1.59269	2.98501	0.533562	0.593644	0.972633	Bacteria	Bacteroidetes	Bacteroidia	Bacteroidales	Prevotellaceae	Prevotella	NA
ASV941	0.246089	1.59269	2.98501	0.533562	0.593644	0.972633	Bacteria	Firmicutes	Negativicutes	Selenomonadales	Selenomonadaceae	Selenomonas	sputigena
ASV942	0.246089	1.59269	2.98501	0.533562	0.593644	0.972633	Bacteria	Proteobacteria	Betaproteobacteria	Neisseriales	Neisseriaceae	Kingella	NA
ASV943	0.246089	1.59269	2.98501	0.533562	0.593644	0.972633	Bacteria	Firmicutes	Clostridia	Clostridiales	Peptostreptococcaceae [XI]	Peptostreptococcaceae [XI][G-1]	NA
ASV944	0.246089	1.59269	2.98501	0.533562	0.593644	0.972633	Bacteria	Saccharibacteria (TM7)	Saccharibacteria (TM7) [C-1]	Saccharibacteria (TM7) [O-1]	Saccharibacteria (TM7) [F-1]	Saccharibacteria (TM7) [G-3]	NA
ASV945	0.34777	1.96516	2.97802	0.659888	0.509326	0.972633	Bacteria	Fusobacteria	Fusobacteriia	Fusobacteriales	Leptotrichiaceae	Leptotrichia	NA
ASV946	0.34777	1.96516	2.97802	0.659888	0.509326	0.972633	Bacteria	Bacteroidetes	Bacteroidia	Bacteroidales	Prevotellaceae	Prevotella	NA
ASV947	0.257138	1.63638	2.98424	0.548341	0.583458	0.972633	Bacteria	Firmicutes	Negativicutes	Selenomonadales	Selenomonadaceae	Selenomonas	NA
ASV948	0.147202	1.14554	2.99192	0.382879	0.701809	0.972633	Bacteria	Firmicutes	Bacilli	Lactobacillales	Streptococcaceae	Streptococcus	NA
ASV949	0.147202	1.14554	2.99192	0.382879	0.701809	0.972633	Bacteria	Proteobacteria	Epsilonproteobacteria	Campylobacterales	Campylobacteraceae	Campylobacter	sp.HMT044
ASV950	0.147202	1.14554	2.99192	0.382879	0.701809	0.972633	Bacteria	Bacteroidetes	Bacteroidia	Bacteroidales	Prevotellaceae	Alloprevotella	NA
ASV951	0.297936	1.78939	2.98148	0.600169	0.548393	0.972633	Bacteria	Proteobacteria	Gammaproteobacteria	Cardiobacteriales	Cardiobacteriaceae	Cardiobacterium	NA
ASV952	0.140517	-1.11719	2.99175	-0.373422	0.708834	0.972633	Bacteria	Firmicutes	Negativicutes	Selenomonadales	Selenomonadaceae	Selenomonas	NA
ASV953	0.140517	-1.11719	2.99175	-0.373422	0.708834	0.972633	Bacteria	Actinobacteria	Coriobacteriia	Coriobacteriales	Atopobiaceae	Olsenella	uli
ASV954	0.245824	0.753401	2.99134	0.251861	0.801149	0.972633	Bacteria	Actinobacteria	Actinobacteria	Actinomycetales	Actinomycetaceae	Actinomyces	NA
ASV955	0.204507	-1.41984	2.98765	-0.475237	0.634618	0.972633	Bacteria	Firmicutes	Clostridia	Clostridiales	Peptostreptococcaceae [XI]	Peptostreptococcaceae [XI][G-1]	NA
ASV956	0.204507	-1.41984	2.98765	-0.475237	0.634618	0.972633	Bacteria	Firmicutes	Clostridia	Clostridiales	Lachnospiraceae [XIV]	Lachnospiraceae [G-3]	NA
ASV957	0.204507	-1.41984	2.98765	-0.475237	0.634618	0.972633	Bacteria	Bacteroidetes	Bacteroidia	Bacteroidales	Porphyromonadaceae	Tannerella	NA
ASV958	0.215328	-1.46601	2.98694	-0.490808	0.623562	0.972633	Bacteria	Actinobacteria	Actinobacteria	Corynebacteriales	Corynebacteriaceae	Corynebacterium	NA
ASV959	0.238056	-1.55036	2.98569	-0.519262	0.603578	0.972633	Bacteria	Bacteroidetes	Bacteroidia	Bacteroidales	Porphyromonadaceae	Porphyromonas	NA
ASV960	0.240855	-1.56789	2.98542	-0.525182	0.599457	0.972633	Bacteria	Proteobacteria	Gammaproteobacteria	Pasteurellales	Pasteurellaceae	Aggregatibacter	NA
ASV961	0.240855	-1.56789	2.98542	-0.525182	0.599457	0.972633	Bacteria	Firmicutes	Negativicutes	Selenomonadales	Selenomonadaceae	Selenomonas	sp.HMT138
ASV962	0.294874	-1.77624	2.98159	-0.595737	0.551351	0.972633	Bacteria	Bacteroidetes	Bacteroidia	Bacteroidales	Prevotellaceae	Prevotella	NA
ASV963	0.294874	-1.77624	2.98159	-0.595737	0.551351	0.972633	Bacteria	Bacteroidetes	Bacteroidia	Bacteroidales	Porphyromonadaceae	Porphyromonas	NA
ASV964	0.294874	-1.77624	2.98159	-0.595737	0.551351	0.972633	Bacteria	Bacteroidetes	Bacteroidia	Bacteroidales	Porphyromonadaceae	Porphyromonas	NA
ASV965	0.233922	-1.54087	2.98583	-0.516062	0.605811	0.972633	Bacteria	Proteobacteria	Gammaproteobacteria	Pasteurellales	Pasteurellaceae	Haemophilus	NA
ASV966	0.233922	-1.54087	2.98583	-0.516062	0.605811	0.972633	Bacteria	Proteobacteria	Gammaproteobacteria	Pasteurellales	Pasteurellaceae	Aggregatibacter	actinomycetemcomitans
ASV967	0.233922	-1.54087	2.98583	-0.516062	0.605811	0.972633	Bacteria	Firmicutes	Negativicutes	Veillonellales	Veillonellaceae	Veillonella	NA
ASV968	0.233922	-1.54087	2.98583	-0.516062	0.605811	0.972633	Bacteria	Bacteroidetes	Bacteroidia	Bacteroidales	Prevotellaceae	Prevotella	NA
ASV969	0.233922	-1.54087	2.98583	-0.516062	0.605811	0.972633	Bacteria	Bacteroidetes	Bacteroidia	Bacteroidales	Porphyromonadaceae	Porphyromonas	NA
ASV970	0.291943	-1.76585	2.98177	-0.592215	0.553707	0.972633	Bacteria	Firmicutes	Bacilli	Lactobacillales	Streptococcaceae	Streptococcus	NA
ASV971	0.194382	1.36428	2.98893	0.456445	0.64807	0.972633	Bacteria	Bacteroidetes	Flavobacteriia	Flavobacteriales	Flavobacteriaceae	Capnocytophaga	NA
ASV972	0.194382	1.36428	2.98893	0.456445	0.64807	0.972633	Bacteria	Bacteroidetes	Bacteroidia	Bacteroidales	Prevotellaceae	Prevotella	NA
ASV973	0.242171	1.53494	2.986	0.514047	0.607219	0.972633	Bacteria	Actinobacteria	Actinobacteria	Actinomycetales	Actinomycetaceae	Actinomyces	NA
ASV974	0.45014	2.26928	2.97219	0.763504	0.445163	0.972633	Bacteria	Proteobacteria	Gammaproteobacteria	Pasteurellales	Pasteurellaceae	Aggregatibacter	NA
ASV975	0.45014	2.26928	2.97219	0.763504	0.445163	0.972633	Bacteria	Proteobacteria	Gammaproteobacteria	Xanthomonadales	Xanthomonadaceae	Stenotrophomonas	NA
ASV976	0.215328	1.45688	2.98739	0.487677	0.625778	0.972633	Bacteria	Bacteroidetes	Bacteroidia	Bacteroidales	Prevotellaceae	Prevotella	NA
ASV977	0.304298	1.80302	2.98123	0.604792	0.545317	0.972633	Bacteria	Bacteroidetes	Bacteroidia	Bacteroidales	Prevotellaceae	Alloprevotella	NA
ASV978	0.304298	1.80302	2.98123	0.604792	0.545317	0.972633	Bacteria	Firmicutes	Clostridia	Clostridiales	Lachnospiraceae [XIV]	Shuttleworthia	NA
ASV979	0.304298	1.80302	2.98123	0.604792	0.545317	0.972633	Bacteria	Bacteroidetes	Bacteroidia	Bacteroidales	Prevotellaceae	Alloprevotella	NA
ASV980	0.224976	1.49872	2.98663	0.501809	0.615802	0.972633	Bacteria	Proteobacteria	Gammaproteobacteria	Pasteurellales	Pasteurellaceae	Haemophilus	NA
ASV981	0.224996	1.4988	2.98663	0.501837	0.615782	0.972633	Bacteria	Proteobacteria	Betaproteobacteria	Neisseriales	Neisseriaceae	Neisseria	NA
ASV982	0.368426	-1.6831	2.98324	-0.564185	0.572628	0.972633	Bacteria	Fusobacteria	Fusobacteriia	Fusobacteriales	Fusobacteriaceae	Fusobacterium	NA
ASV983	0.463173	-1.6831	2.98324	-0.564185	0.572628	0.972633	Bacteria	Bacteroidetes	Bacteroidia	Bacteroidales	Porphyromonadaceae	Porphyromonas	NA
ASV984	0.463173	-1.6831	2.98324	-0.564185	0.572628	0.972633	Bacteria	Bacteroidetes	Bacteroidia	Bacteroidales	Prevotellaceae	Prevotella	NA
ASV985	0.463173	-1.6831	2.98324	-0.564185	0.572628	0.972633	Bacteria	Firmicutes	Negativicutes	Selenomonadales	Selenomonadaceae	Selenomonas	NA
ASV986	0.120443	-1.01204	2.99241	-0.338201	0.735212	0.972633	Bacteria	Proteobacteria	Epsilonproteobacteria	Campylobacterales	Campylobacteraceae	Campylobacter	NA
ASV987	0.120443	-1.01204	2.99241	-0.338201	0.735212	0.972633	Bacteria	Firmicutes	Bacilli	Lactobacillales	Streptococcaceae	Streptococcus	NA
ASV988	0.175292	-1.27608	2.98999	-0.426784	0.669537	0.972633	Bacteria	Firmicutes	Negativicutes	Veillonellales	Veillonellaceae	Veillonella	NA
ASV989	0.175292	-1.27608	2.98999	-0.426784	0.669537	0.972633	Bacteria	Proteobacteria	Epsilonproteobacteria	Campylobacterales	Campylobacteraceae	Campylobacter	NA
ASV990	0.145517	-1.13579	2.99158	-0.379663	0.704196	0.972633	Bacteria	Fusobacteria	Fusobacteriia	Fusobacteriales	Leptotrichiaceae	Leptotrichia	NA
ASV991	0.184567	-1.32062	2.98925	-0.441788	0.658643	0.972633	Bacteria	Firmicutes	Bacilli	Bacillales	Gemellaceae	Gemella	NA
ASV992	0.184567	-1.32062	2.98925	-0.441788	0.658643	0.972633	Bacteria	Firmicutes	Negativicutes	Veillonellales	Veillonellaceae	Veillonella	NA
ASV993	0.184567	-1.32062	2.98925	-0.441788	0.658643	0.972633	Bacteria	Proteobacteria	Gammaproteobacteria	Pasteurellales	Pasteurellaceae	Aggregatibacter	NA
ASV994	0.200504	-1.39348	2.98807	-0.46635	0.640965	0.972633	Bacteria	Proteobacteria	Gammaproteobacteria	Pasteurellales	Pasteurellaceae	Aggregatibacter	NA
ASV995	0.200504	-1.39348	2.98807	-0.46635	0.640965	0.972633	Bacteria	Bacteroidetes	Bacteroidia	Bacteroidales	Prevotellaceae	Alloprevotella	NA
ASV996	0.200504	-1.39348	2.98807	-0.46635	0.640965	0.972633	Bacteria	Bacteroidetes	Bacteroidia	Bacteroidales	Prevotellaceae	Prevotella	NA
ASV997	0.200504	-1.39348	2.98807	-0.46635	0.640965	0.972633	Bacteria	Firmicutes	Bacilli	Lactobacillales	Streptococcaceae	Streptococcus	NA
ASV998	0.250237	-1.59568	2.98489	-0.534586	0.592936	0.972633	Bacteria	Proteobacteria	Gammaproteobacteria	Pasteurellales	Pasteurellaceae	Aggregatibacter	NA
ASV999	0.166613	1.22892	2.99086	0.410893	0.681151	0.972633	Bacteria	Bacteroidetes	Bacteroidia	Bacteroidales	Prevotellaceae	Prevotella	NA
ASV1000	0.166613	1.22892	2.99086	0.410893	0.681151	0.972633	Bacteria	Bacteroidetes	Bacteroidia	Bacteroidales	Prevotellaceae	Prevotella	sp.HMT301
ASV1001	0.224872	1.48841	2.98682	0.498326	0.618254	0.972633	Bacteria	Firmicutes	Negativicutes	Veillonellales	Veillonellaceae	Veillonella	NA
ASV1002	0.224872	1.48841	2.98682	0.498326	0.618254	0.972633	Bacteria	Actinobacteria	Coriobacteriia	Coriobacteriales	Coriobacteriaceae	Atopobium	NA
ASV1003	0.184567	1.31296	2.98964	0.43917	0.660538	0.972633	Bacteria	Bacteroidetes	Flavobacteriia	Flavobacteriales	Flavobacteriaceae	Capnocytophaga	sp.HMT323
ASV1004	0.184567	1.31296	2.98964	0.43917	0.660538	0.972633	Bacteria	Firmicutes	Negativicutes	Veillonellales	Veillonellaceae	Veillonella	NA
ASV1005	0.184567	1.31296	2.98964	0.43917	0.660538	0.972633	Bacteria	Firmicutes	Clostridia	Clostridiales	Peptostreptococcaceae [XI]	Peptostreptococcaceae [XI][G-1]	NA
ASV1006	0.184567	1.31296	2.98964	0.43917	0.660538	0.972633	Bacteria	Firmicutes	Bacilli	Lactobacillales	Lactobacillaceae	Lactobacillus	fermentum
ASV1007	0.192837	1.34941	2.98913	0.451438	0.651674	0.972633	Bacteria	Fusobacteria	Fusobacteriia	Fusobacteriales	Leptotrichiaceae	Leptotrichia	NA
ASV1008	0.192853	1.34948	2.98913	0.451462	0.651656	0.972633	Bacteria	Firmicutes	Clostridia	Clostridiales	Lachnospiraceae [XIV]	Lachnospiraceae [G-2]	bacterium_HMT088
ASV1009	0.110402	0.954982	2.99289	0.319083	0.749663	0.972633	Bacteria	Bacteroidetes	Bacteroidia	Bacteroidales	Porphyromonadaceae	Porphyromonas	NA
ASV1010	0.223452	1.48238	2.98693	0.496289	0.61969	0.972633	Bacteria	Fusobacteria	Fusobacteriia	Fusobacteriales	Leptotrichiaceae	Leptotrichia	NA
ASV1011	0.307021	-1.21231	2.99084	-0.405341	0.685227	0.972633	Bacteria	Proteobacteria	Gammaproteobacteria	Xanthomonadales	Xanthomonadaceae	Stenotrophomonas	NA
ASV1012	0.385977	-1.21231	2.99084	-0.405341	0.685227	0.972633	Bacteria	Proteobacteria	Betaproteobacteria	Neisseriales	Neisseriaceae	Neisseria	NA
ASV1013	0.10037	-0.897967	2.99295	-0.300027	0.764156	0.972633	Bacteria	Firmicutes	Clostridia	Clostridiales	Peptostreptococcaceae [XI]	Peptostreptococcaceae [XI][G-7]	NA
ASV1014	0.10037	-0.897967	2.99295	-0.300027	0.764156	0.972633	Bacteria	Proteobacteria	Gammaproteobacteria	Pasteurellales	Pasteurellaceae	Aggregatibacter	NA
ASV1015	0.146077	-1.12998	2.99164	-0.377712	0.705644	0.972633	Bacteria	Firmicutes	Clostridia	Clostridiales	Lachnospiraceae [XIV]	Stomatobaculum	NA
ASV1016	0.146077	-1.12998	2.99164	-0.377712	0.705644	0.972633	Bacteria	Bacteroidetes	Bacteroidia	Bacteroidales	Prevotellaceae	Prevotella	NA
ASV1017	0.146077	-1.12998	2.99164	-0.377712	0.705644	0.972633	Bacteria	Bacteroidetes	Bacteroidia	Bacteroidales	Prevotellaceae	Prevotella	buccae
ASV1018	0.146077	-1.12998	2.99164	-0.377712	0.705644	0.972633	Bacteria	Saccharibacteria (TM7)	Saccharibacteria (TM7) [C-1]	Saccharibacteria (TM7) [O-1]	Saccharibacteria (TM7) [F-1]	Saccharibacteria (TM7) [G-1]	NA
ASV1019	0.121264	-1.00955	2.99243	-0.337368	0.73584	0.972633	Bacteria	Actinobacteria	Actinobacteria	Bifidobacteriales	Bifidobacteriaceae	Bifidobacterium	longum
ASV1020	0.121264	-1.00955	2.99243	-0.337368	0.73584	0.972633	Bacteria	Actinobacteria	Actinobacteria	Corynebacteriales	Corynebacteriaceae	Corynebacterium	NA
ASV1021	0.288087	-1.21231	2.99084	-0.405341	0.685227	0.972633	Bacteria	Proteobacteria	Gammaproteobacteria	Cardiobacteriales	Cardiobacteriaceae	Cardiobacterium	hominis
ASV1022	0.153806	-1.16654	2.99129	-0.38998	0.696551	0.972633	Bacteria	Bacteroidetes	Bacteroidia	Bacteroidales	Prevotellaceae	Prevotella	NA
ASV1023	0.153806	-1.16654	2.99129	-0.38998	0.696551	0.972633	Bacteria	Bacteroidetes	Bacteroidia	Bacteroidales	Porphyromonadaceae	Porphyromonas	NA
ASV1024	0.210625	-1.21231	2.99084	-0.405341	0.685227	0.972633	Bacteria	Proteobacteria	Betaproteobacteria	Neisseriales	Neisseriaceae	Neisseria	NA
ASV1025	0.257114	-1.21231	2.99084	-0.405341	0.685227	0.972633	Bacteria	Firmicutes	Bacilli	Lactobacillales	Enterococcaceae	Enterococcus	NA
ASV1026	0.257114	-1.21231	2.99084	-0.405341	0.685227	0.972633	Bacteria	Actinobacteria	Actinobacteria	Actinomycetales	Actinomycetaceae	Actinomyces	NA
ASV1027	0.167087	-1.21231	2.99084	-0.405341	0.685227	0.972633	Bacteria	Actinobacteria	Actinobacteria	Actinomycetales	Micrococcaceae	Rothia	NA
ASV1028	0.167087	-1.21231	2.99084	-0.405341	0.685227	0.972633	Bacteria	Proteobacteria	Gammaproteobacteria	Pasteurellales	Pasteurellaceae	Haemophilus	NA
ASV1029	0.167087	-1.21231	2.99084	-0.405341	0.685227	0.972633	Bacteria	Proteobacteria	Betaproteobacteria	Neisseriales	Neisseriaceae	Eikenella	NA
ASV1030	0.167087	-1.21231	2.99084	-0.405341	0.685227	0.972633	Bacteria	Bacteroidetes	Bacteroidia	Bacteroidales	Porphyromonadaceae	Porphyromonas	NA
ASV1031	0.167087	-1.21231	2.99084	-0.405341	0.685227	0.972633	Bacteria	Bacteroidetes	Bacteroidia	Bacteroidales	Prevotellaceae	Prevotella	NA
ASV1032	0.167087	-1.21231	2.99084	-0.405341	0.685227	0.972633	Bacteria	Firmicutes	Bacilli	Lactobacillales	Carnobacteriaceae	Granulicatella	NA
ASV1033	0.208531	-1.21231	2.99084	-0.405341	0.685227	0.972633	Bacteria	Bacteroidetes	Bacteroidia	Bacteroidales	Prevotellaceae	Prevotella	NA
ASV1034	0.208531	-1.21231	2.99084	-0.405341	0.685227	0.972633	Bacteria	Firmicutes	Bacilli	Lactobacillales	Streptococcaceae	Streptococcus	NA
ASV1035	0.138844	1.08821	2.99232	0.363667	0.716107	0.972633	Bacteria	Firmicutes	Bacilli	Lactobacillales	Lactobacillaceae	Lactobacillus	NA
ASV1036	0.187393	1.1973	2.99134	0.400256	0.688968	0.972633	Bacteria	Firmicutes	Clostridia	Clostridiales	Peptostreptococcaceae [XI]	Peptostreptococcaceae [XI][G-1]	NA
ASV1037	0.187393	1.1973	2.99134	0.400256	0.688968	0.972633	Bacteria	Saccharibacteria (TM7)	Saccharibacteria (TM7) [C-1]	Saccharibacteria (TM7) [O-1]	Saccharibacteria (TM7) [F-1]	Saccharibacteria (TM7) [G-1]	NA
ASV1038	0.153806	1.15724	2.99181	0.386802	0.698903	0.972633	Bacteria	Proteobacteria	Gammaproteobacteria	Pasteurellales	Pasteurellaceae	Haemophilus	NA
ASV1039	0.153806	1.15724	2.99181	0.386802	0.698903	0.972633	Bacteria	Proteobacteria	Betaproteobacteria	Neisseriales	Neisseriaceae	NA	NA
ASV1040	0.153806	1.15724	2.99181	0.386802	0.698903	0.972633	Bacteria	Proteobacteria	Epsilonproteobacteria	Campylobacterales	Campylobacteraceae	Campylobacter	NA
ASV1041	0.153806	1.15724	2.99181	0.386802	0.698903	0.972633	Bacteria	Actinobacteria	Coriobacteriia	Coriobacteriales	Atopobiaceae	Olsenella	sp.HMT807
ASV1042	0.217356	1.1973	2.99134	0.400256	0.688968	0.972633	Bacteria	Bacteroidetes	Bacteroidia	Bacteroidales	Prevotellaceae	Alloprevotella	NA
ASV1043	0.160697	1.18935	2.99146	0.397582	0.690938	0.972633	Bacteria	Firmicutes	Clostridia	Clostridiales	Peptostreptococcaceae [XI]	Peptostreptococcus	NA
ASV1044	0.160697	1.18935	2.99146	0.397582	0.690938	0.972633	Bacteria	Proteobacteria	Gammaproteobacteria	Pasteurellales	Pasteurellaceae	Aggregatibacter	actinomycetemcomitans
ASV1045	0.160711	1.18942	2.99146	0.397606	0.690921	0.972633	Bacteria	Firmicutes	Clostridia	Clostridiales	Lachnospiraceae [XIV]	Shuttleworthia	NA
ASV1046	0.160711	1.18942	2.99146	0.397606	0.690921	0.972633	Bacteria	Firmicutes	Clostridia	Clostridiales	Lachnospiraceae [XIV]	Lachnoanaerobaculum	NA
ASV1047	0.245964	1.1973	2.99134	0.400256	0.688968	0.972633	Bacteria	Proteobacteria	Gammaproteobacteria	Pasteurellales	Pasteurellaceae	Haemophilus	NA
ASV1048	0.0920014	0.849596	2.99311	0.283851	0.776525	0.972633	Bacteria	Actinobacteria	Actinobacteria	Corynebacteriales	Corynebacteriaceae	Corynebacterium	NA
ASV1049	0.0920014	0.849596	2.99311	0.283851	0.776525	0.972633	Bacteria	Bacteroidetes	Bacteroidia	Bacteroidales	Prevotellaceae	Prevotella	NA
ASV1050	0.0920014	0.849596	2.99311	0.283851	0.776525	0.972633	Bacteria	Bacteroidetes	Flavobacteriia	Flavobacteriales	Flavobacteriaceae	Capnocytophaga	NA
ASV1051	0.245617	-0.930589	2.99279	-0.310943	0.755844	0.972633	Bacteria	Proteobacteria	Gammaproteobacteria	Cardiobacteriales	Cardiobacteriaceae	Cardiobacterium	NA
ASV1052	0.245617	-0.930589	2.99279	-0.310943	0.755844	0.972633	Bacteria	Firmicutes	Bacilli	Lactobacillales	Streptococcaceae	Streptococcus	NA
ASV1053	0.308782	-0.930589	2.99279	-0.310943	0.755844	0.972633	Bacteria	Actinobacteria	Actinobacteria	Actinomycetales	Actinomycetaceae	Actinomyces	NA
ASV1054	0.308782	-0.930589	2.99279	-0.310943	0.755844	0.972633	Bacteria	Bacteroidetes	Bacteroidia	Bacteroidales	Prevotellaceae	Prevotella	NA
ASV1055	0.308782	-0.930589	2.99279	-0.310943	0.755844	0.972633	Bacteria	Bacteroidetes	Bacteroidia	Bacteroidales	Prevotellaceae	Prevotella	NA
ASV1056	0.308782	-0.930589	2.99279	-0.310943	0.755844	0.972633	Bacteria	Proteobacteria	Gammaproteobacteria	Pasteurellales	Pasteurellaceae	Aggregatibacter	NA
ASV1057	0.308782	-0.930589	2.99279	-0.310943	0.755844	0.972633	Bacteria	Firmicutes	Bacilli	Bacillales	Gemellaceae	Gemella	NA
ASV1058	0.0802956	-0.768656	2.99358	-0.256768	0.797358	0.972633	Bacteria	Firmicutes	Clostridia	Clostridiales	Peptostreptococcaceae [XI]	Peptostreptococcaceae [XI][G-9]	NA
ASV1059	0.0802956	-0.768656	2.99358	-0.256768	0.797358	0.972633	Bacteria	Firmicutes	Bacilli	Lactobacillales	Streptococcaceae	Streptococcus	NA
ASV1060	0.116861	-0.930589	2.99279	-0.310943	0.755844	0.972633	Bacteria	Bacteroidetes	Bacteroidia	Bacteroidales	Prevotellaceae	Alloprevotella	NA
ASV1061	0.116861	-0.930589	2.99279	-0.310943	0.755844	0.972633	Bacteria	Actinobacteria	Actinobacteria	Actinomycetales	Actinomycetaceae	Peptidiphaga	sp.HMT183
ASV1062	0.116861	-0.930589	2.99279	-0.310943	0.755844	0.972633	Bacteria	Firmicutes	Clostridia	Clostridiales	Peptostreptococcaceae [XI]	Peptostreptococcus	NA
ASV1063	0.116861	-0.930589	2.99279	-0.310943	0.755844	0.972633	Bacteria	Bacteroidetes	Bacteroidia	Bacteroidales	Prevotellaceae	Prevotella	NA
ASV1064	0.116861	-0.930589	2.99279	-0.310943	0.755844	0.972633	Bacteria	Bacteroidetes	Bacteroidia	Bacteroidales	Prevotellaceae	Prevotella	NA
ASV1065	0.116861	-0.930589	2.99279	-0.310943	0.755844	0.972633	Bacteria	Firmicutes	Bacilli	Lactobacillales	Streptococcaceae	Streptococcus	NA
ASV1066	0.13057	-0.930589	2.99279	-0.310943	0.755844	0.972633	Bacteria	Bacteroidetes	Bacteroidia	Bacteroidales	Prevotellaceae	Prevotella	NA
ASV1067	0.0970112	-0.870496	2.99309	-0.290836	0.771177	0.972633	Bacteria	Firmicutes	Clostridia	Clostridiales	Peptostreptococcaceae [XI]	Peptostreptococcus	NA
ASV1068	0.0970112	-0.870496	2.99309	-0.290836	0.771177	0.972633	Bacteria	Bacteroidetes	Bacteroidia	Bacteroidales	Porphyromonadaceae	Porphyromonas	NA
ASV1069	0.0970112	-0.870496	2.99309	-0.290836	0.771177	0.972633	Bacteria	Proteobacteria	Gammaproteobacteria	Pasteurellales	Pasteurellaceae	Aggregatibacter	NA
ASV1070	0.0970112	-0.870496	2.99309	-0.290836	0.771177	0.972633	Bacteria	Bacteroidetes	Bacteroidia	Bacteroidales	Prevotellaceae	Prevotella	NA
ASV1071	0.230469	-0.930589	2.99279	-0.310943	0.755844	0.972633	Bacteria	Firmicutes	Negativicutes	Selenomonadales	Selenomonadaceae	Selenomonas	NA
ASV1072	0.230469	-0.930589	2.99279	-0.310943	0.755844	0.972633	Bacteria	Firmicutes	Negativicutes	Selenomonadales	Selenomonadaceae	Selenomonas	NA
ASV1073	0.123045	-0.930589	2.99279	-0.310943	0.755844	0.972633	Bacteria	Firmicutes	Clostridia	Clostridiales	Peptostreptococcaceae [XI]	Peptostreptococcaceae [XI][G-5]	NA
ASV1074	0.123045	-0.930589	2.99279	-0.310943	0.755844	0.972633	Bacteria	Proteobacteria	Gammaproteobacteria	Pasteurellales	Pasteurellaceae	Aggregatibacter	NA
ASV1075	0.123045	-0.930589	2.99279	-0.310943	0.755844	0.972633	Bacteria	Bacteroidetes	Bacteroidia	Bacteroidales	Porphyromonadaceae	Porphyromonas	NA
ASV1076	0.123045	-0.930589	2.99279	-0.310943	0.755844	0.972633	Bacteria	Bacteroidetes	Bacteroidia	Bacteroidales	Porphyromonadaceae	Porphyromonas	NA
ASV1077	0.123045	-0.930589	2.99279	-0.310943	0.755844	0.972633	Bacteria	Firmicutes	Clostridia	Clostridiales	Peptoniphilaceae	Parvimonas	NA
ASV1078	0.123045	-0.930589	2.99279	-0.310943	0.755844	0.972633	Bacteria	Proteobacteria	Gammaproteobacteria	Pasteurellales	Pasteurellaceae	Aggregatibacter	NA
ASV1079	0.123045	-0.930589	2.99279	-0.310943	0.755844	0.972633	Bacteria	Firmicutes	Negativicutes	Veillonellales	Veillonellaceae	Anaeroglobus	NA
ASV1080	0.123045	-0.930589	2.99279	-0.310943	0.755844	0.972633	Bacteria	Proteobacteria	Gammaproteobacteria	Pasteurellales	Pasteurellaceae	Aggregatibacter	NA
ASV1081	0.123045	-0.930589	2.99279	-0.310943	0.755844	0.972633	Bacteria	Firmicutes	Bacilli	Lactobacillales	Streptococcaceae	Streptococcus	NA
ASV1082	0.137632	-0.930589	2.99279	-0.310943	0.755844	0.972633	Bacteria	Bacteroidetes	Bacteroidia	Bacteroidales	Prevotellaceae	Prevotella	NA
ASV1083	0.137632	-0.930589	2.99279	-0.310943	0.755844	0.972633	Bacteria	Firmicutes	Bacilli	Lactobacillales	Streptococcaceae	Streptococcus	NA
ASV1084	0.137632	-0.930589	2.99279	-0.310943	0.755844	0.972633	Bacteria	Absconditabacteria (SR1)	Absconditabacteria (SR1) [C-1]	Absconditabacteria (SR1) [O-1]	Absconditabacteria (SR1) [F-1]	Absconditabacteria (SR1) [G-1]	NA
ASV1085	0.1685	-0.930589	2.99279	-0.310943	0.755844	0.972633	Bacteria	Fusobacteria	Fusobacteriia	Fusobacteriales	Leptotrichiaceae	Leptotrichia	NA
ASV1086	0.1685	-0.930589	2.99279	-0.310943	0.755844	0.972633	Bacteria	Firmicutes	Clostridia	Clostridiales	Lachnospiraceae [XIV]	Lachnospiraceae [G-3]	NA
ASV1087	0.1685	-0.930589	2.99279	-0.310943	0.755844	0.972633	Bacteria	Bacteroidetes	Bacteroidia	Bacteroidales	Porphyromonadaceae	Porphyromonas	NA
ASV1088	0.1685	-0.930589	2.99279	-0.310943	0.755844	0.972633	Bacteria	Bacteroidetes	Flavobacteriia	Flavobacteriales	Flavobacteriaceae	Capnocytophaga	NA
ASV1089	0.1685	-0.930589	2.99279	-0.310943	0.755844	0.972633	Bacteria	Proteobacteria	Betaproteobacteria	Neisseriales	Neisseriaceae	Neisseria	NA
ASV1090	0.1685	-0.930589	2.99279	-0.310943	0.755844	0.972633	Bacteria	Proteobacteria	Betaproteobacteria	Neisseriales	Neisseriaceae	Neisseria	NA
ASV1091	0.205691	-0.930589	2.99279	-0.310943	0.755844	0.972633	Bacteria	Fusobacteria	Fusobacteriia	Fusobacteriales	Fusobacteriaceae	Fusobacterium	NA
ASV1092	0.13367	-0.930589	2.99279	-0.310943	0.755844	0.972633	Bacteria	Firmicutes	Clostridia	Clostridiales	Lachnospiraceae [XIV]	Lachnoanaerobaculum	NA
ASV1093	0.13367	-0.930589	2.99279	-0.310943	0.755844	0.972633	Bacteria	Bacteroidetes	Bacteroidia	Bacteroidales	Porphyromonadaceae	Porphyromonas	NA
ASV1094	0.13367	-0.930589	2.99279	-0.310943	0.755844	0.972633	Bacteria	Fusobacteria	Fusobacteriia	Fusobacteriales	Leptotrichiaceae	Leptotrichia	NA
ASV1095	0.13367	-0.930589	2.99279	-0.310943	0.755844	0.972633	Bacteria	Bacteroidetes	Bacteroidia	Bacteroidales	Prevotellaceae	Prevotella	NA
ASV1096	0.13367	-0.930589	2.99279	-0.310943	0.755844	0.972633	Bacteria	Bacteroidetes	Bacteroidia	Bacteroidales	Prevotellaceae	Prevotella	NA
ASV1097	0.13367	-0.930589	2.99279	-0.310943	0.755844	0.972633	Bacteria	Bacteroidetes	Bacteroidia	Bacteroidales	Prevotellaceae	Prevotella	NA
ASV1098	0.13367	-0.930589	2.99279	-0.310943	0.755844	0.972633	Bacteria	Firmicutes	Bacilli	Lactobacillales	Carnobacteriaceae	Granulicatella	NA
ASV1099	0.13367	-0.930589	2.99279	-0.310943	0.755844	0.972633	Bacteria	Firmicutes	Bacilli	Lactobacillales	Streptococcaceae	Streptococcus	downei
ASV1100	0.13367	-0.930589	2.99279	-0.310943	0.755844	0.972633	Bacteria	Proteobacteria	Gammaproteobacteria	Pasteurellales	Pasteurellaceae	Aggregatibacter	NA
ASV1101	0.13367	-0.930589	2.99279	-0.310943	0.755844	0.972633	Bacteria	Fusobacteria	Fusobacteriia	Fusobacteriales	Leptotrichiaceae	Leptotrichia	NA
ASV1102	0.211756	0.926186	2.99295	0.309456	0.756975	0.972633	Bacteria	Proteobacteria	Gammaproteobacteria	Pasteurellales	Pasteurellaceae	Aggregatibacter	NA
ASV1103	0.315971	0.926186	2.99295	0.309456	0.756975	0.972633	Bacteria	Firmicutes	Clostridia	Clostridiales	Lachnospiraceae [XIV]	Shuttleworthia	NA
ASV1104	0.315971	0.926186	2.99295	0.309456	0.756975	0.972633	Bacteria	Actinobacteria	Actinobacteria	Bifidobacteriales	Bifidobacteriaceae	Scardovia	NA
ASV1105	0.111075	0.926186	2.99295	0.309456	0.756975	0.972633	Bacteria	Actinobacteria	Actinobacteria	Actinomycetales	Micrococcaceae	Kocuria	NA
ASV1106	0.111075	0.926186	2.99295	0.309456	0.756975	0.972633	Bacteria	Actinobacteria	Coriobacteriia	Coriobacteriales	Coriobacteriaceae	Slackia	NA
ASV1107	0.111075	0.926186	2.99295	0.309456	0.756975	0.972633	Bacteria	Bacteroidetes	Bacteroidia	Bacteroidales	Prevotellaceae	Prevotella	NA
ASV1108	0.149914	0.926186	2.99295	0.309456	0.756975	0.972633	Bacteria	Fusobacteria	Fusobacteriia	Fusobacteriales	Fusobacteriaceae	Fusobacterium	NA
ASV1109	0.149914	0.926186	2.99295	0.309456	0.756975	0.972633	Bacteria	Firmicutes	Bacilli	Bacillales	Gemellaceae	Gemella	NA
ASV1110	0.149914	0.926186	2.99295	0.309456	0.756975	0.972633	Bacteria	Bacteroidetes	Bacteroidia	Bacteroidales	Prevotellaceae	Prevotella	NA
ASV1111	0.149914	0.926186	2.99295	0.309456	0.756975	0.972633	Bacteria	Bacteroidetes	Bacteroidia	Bacteroidales	Prevotellaceae	Prevotella	NA
ASV1112	0.149914	0.926186	2.99295	0.309456	0.756975	0.972633	Bacteria	Bacteroidetes	Bacteroidia	Bacteroidales	Prevotellaceae	Prevotella	NA
ASV1113	0.149914	0.926186	2.99295	0.309456	0.756975	0.972633	Bacteria	Firmicutes	Clostridia	Clostridiales	Lachnospiraceae [XIV]	Catonella	NA
ASV1114	0.149914	0.926186	2.99295	0.309456	0.756975	0.972633	Bacteria	Proteobacteria	Gammaproteobacteria	Pasteurellales	Pasteurellaceae	Aggregatibacter	NA
ASV1115	0.149914	0.926186	2.99295	0.309456	0.756975	0.972633	Bacteria	Bacteroidetes	Bacteroidia	Bacteroidales	Porphyromonadaceae	Porphyromonas	NA
ASV1116	0.257223	0.926186	2.99295	0.309456	0.756975	0.972633	Bacteria	Proteobacteria	Gammaproteobacteria	Pasteurellales	Pasteurellaceae	Haemophilus	NA
ASV1117	0.257223	0.926186	2.99295	0.309456	0.756975	0.972633	Bacteria	Bacteroidetes	Bacteroidia	Bacteroidales	Prevotellaceae	Alloprevotella	NA
ASV1118	0.123045	0.926186	2.99295	0.309456	0.756975	0.972633	Bacteria	Firmicutes	Negativicutes	Selenomonadales	Selenomonadaceae	Selenomonas	NA
ASV1119	0.123045	0.926186	2.99295	0.309456	0.756975	0.972633	Bacteria	Proteobacteria	Gammaproteobacteria	Pasteurellales	Pasteurellaceae	Aggregatibacter	NA
ASV1120	0.123045	0.926186	2.99295	0.309456	0.756975	0.972633	Bacteria	Firmicutes	Bacilli	Lactobacillales	Streptococcaceae	Streptococcus	NA
ASV1121	0.173885	0.926186	2.99295	0.309456	0.756975	0.972633	Bacteria	Bacteroidetes	Bacteroidia	Bacteroidales	Prevotellaceae	Prevotella	NA
ASV1122	0.173885	0.926186	2.99295	0.309456	0.756975	0.972633	Bacteria	Proteobacteria	Betaproteobacteria	Neisseriales	Neisseriaceae	Neisseria	NA
ASV1123	0.128569	0.926186	2.99295	0.309456	0.756975	0.972633	Bacteria	Firmicutes	Clostridia	Clostridiales	Lachnospiraceae [XIV]	Lachnospiraceae [G-3]	NA
ASV1124	0.196771	0.926186	2.99295	0.309456	0.756975	0.972633	Bacteria	Proteobacteria	Gammaproteobacteria	Pasteurellales	Pasteurellaceae	Haemophilus	NA
ASV1125	0.196771	0.926186	2.99295	0.309456	0.756975	0.972633	Bacteria	Firmicutes	Bacilli	Lactobacillales	Streptococcaceae	Streptococcus	NA
ASV1126	0.196771	0.926186	2.99295	0.309456	0.756975	0.972633	Bacteria	Proteobacteria	Betaproteobacteria	Neisseriales	Neisseriaceae	NA	NA
ASV1127	0.0736011	0.730586	2.99337	0.244068	0.807178	0.972633	Bacteria	Firmicutes	Clostridia	Clostridiales	Lachnospiraceae [XIV]	Shuttleworthia	NA
ASV1128	0.0736011	0.730586	2.99337	0.244068	0.807178	0.972633	Bacteria	Firmicutes	Clostridia	Clostridiales	Lachnospiraceae [XIV]	Lachnoanaerobaculum	NA
ASV1129	0.0736011	0.730586	2.99337	0.244068	0.807178	0.972633	Bacteria	Firmicutes	Bacilli	Lactobacillales	Streptococcaceae	Streptococcus	NA
ASV1130	0.0736011	0.730586	2.99337	0.244068	0.807178	0.972633	Bacteria	Firmicutes	Clostridia	Clostridiales	Lachnospiraceae [XIV]	Stomatobaculum	NA
ASV1131	0.0736011	0.730586	2.99337	0.244068	0.807178	0.972633	Bacteria	Firmicutes	Negativicutes	Veillonellales	Veillonellaceae	Veillonella	NA
ASV1132	0.148968	0.926186	2.99295	0.309456	0.756975	0.972633	Bacteria	Proteobacteria	Gammaproteobacteria	Pasteurellales	Pasteurellaceae	Aggregatibacter	NA
ASV1133	0.148968	0.926186	2.99295	0.309456	0.756975	0.972633	Bacteria	Firmicutes	Bacilli	Lactobacillales	Streptococcaceae	Streptococcus	NA
ASV1134	0.148968	0.926186	2.99295	0.309456	0.756975	0.972633	Bacteria	Bacteroidetes	Flavobacteriia	Flavobacteriales	Flavobacteriaceae	Capnocytophaga	NA
ASV1135	0.148968	0.926186	2.99295	0.309456	0.756975	0.972633	Bacteria	Proteobacteria	Betaproteobacteria	Neisseriales	Neisseriaceae	Neisseria	NA
ASV1136	0.184213	-0.679545	2.99381	-0.226984	0.820436	0.972633	Bacteria	Proteobacteria	Betaproteobacteria	Neisseriales	Neisseriaceae	Neisseria	NA
ASV1137	0.231586	-0.679545	2.99381	-0.226984	0.820436	0.972633	Bacteria	Bacteroidetes	Bacteroidia	Bacteroidales	Prevotellaceae	Prevotella	NA
ASV1138	0.231586	-0.679545	2.99381	-0.226984	0.820436	0.972633	Bacteria	Firmicutes	Bacilli	Lactobacillales	Streptococcaceae	Streptococcus	NA
ASV1139	0.231586	-0.679545	2.99381	-0.226984	0.820436	0.972633	Bacteria	Firmicutes	Bacilli	Lactobacillales	Streptococcaceae	Streptococcus	NA
ASV1140	0.231586	-0.679545	2.99381	-0.226984	0.820436	0.972633	Bacteria	Firmicutes	Bacilli	Lactobacillales	Streptococcaceae	Streptococcus	NA
ASV1141	0.231586	-0.679545	2.99381	-0.226984	0.820436	0.972633	Bacteria	Actinobacteria	Actinobacteria	Actinomycetales	Micrococcaceae	Rothia	NA
ASV1142	0.231586	-0.679545	2.99381	-0.226984	0.820436	0.972633	Bacteria	Actinobacteria	Actinobacteria	Actinomycetales	Micrococcaceae	NA	NA
ASV1143	0.231586	-0.679545	2.99381	-0.226984	0.820436	0.972633	Bacteria	Firmicutes	Bacilli	Lactobacillales	Streptococcaceae	Streptococcus	NA
ASV1144	0.231586	-0.679545	2.99381	-0.226984	0.820436	0.972633	Bacteria	Firmicutes	Bacilli	Lactobacillales	Streptococcaceae	Streptococcus	NA
ASV1145	0.231586	-0.679545	2.99381	-0.226984	0.820436	0.972633	Bacteria	Firmicutes	Bacilli	Lactobacillales	Streptococcaceae	Streptococcus	NA
ASV1146	0.0602217	-0.625805	2.99395	-0.209024	0.83443	0.972633	Bacteria	Firmicutes	Clostridia	Clostridiales	Lachnospiraceae [XIV]	Catonella	NA
ASV1147	0.0602217	-0.625805	2.99395	-0.209024	0.83443	0.972633	Bacteria	Bacteroidetes	Bacteroidia	Bacteroidales	Prevotellaceae	Prevotella	NA
ASV1148	0.0602217	-0.625805	2.99395	-0.209024	0.83443	0.972633	Bacteria	Proteobacteria	Gammaproteobacteria	Pasteurellales	Pasteurellaceae	Aggregatibacter	NA
ASV1149	0.0876459	-0.679545	2.99381	-0.226984	0.820436	0.972633	Bacteria	Fusobacteria	Fusobacteriia	Fusobacteriales	Fusobacteriaceae	Fusobacterium	NA
ASV1150	0.0876459	-0.679545	2.99381	-0.226984	0.820436	0.972633	Bacteria	Proteobacteria	Betaproteobacteria	Neisseriales	Neisseriaceae	Eikenella	NA
ASV1151	0.0876459	-0.679545	2.99381	-0.226984	0.820436	0.972633	Bacteria	Actinobacteria	Coriobacteriia	Coriobacteriales	Coriobacteriaceae	Atopobium	NA
ASV1152	0.0876459	-0.679545	2.99381	-0.226984	0.820436	0.972633	Bacteria	Proteobacteria	Betaproteobacteria	Neisseriales	Neisseriaceae	Neisseria	NA
ASV1153	0.0876459	-0.679545	2.99381	-0.226984	0.820436	0.972633	Bacteria	Firmicutes	Clostridia	Clostridiales	Lachnospiraceae [XIV]	Lachnoanaerobaculum	NA
ASV1154	0.0876459	-0.679545	2.99381	-0.226984	0.820436	0.972633	Bacteria	Firmicutes	Clostridia	Clostridiales	Lachnospiraceae [XIV]	Lachnoanaerobaculum	NA
ASV1155	0.0876459	-0.679545	2.99381	-0.226984	0.820436	0.972633	Bacteria	Bacteroidetes	Flavobacteriia	Flavobacteriales	Flavobacteriaceae	Capnocytophaga	NA
ASV1156	0.0876459	-0.679545	2.99381	-0.226984	0.820436	0.972633	Bacteria	Firmicutes	Negativicutes	Veillonellales	Veillonellaceae	Veillonella	NA
ASV1157	0.0876459	-0.679545	2.99381	-0.226984	0.820436	0.972633	Bacteria	Firmicutes	Negativicutes	Veillonellales	Veillonellaceae	Veillonella	NA
ASV1158	0.0876459	-0.679545	2.99381	-0.226984	0.820436	0.972633	Bacteria	Firmicutes	Bacilli	Lactobacillales	Streptococcaceae	Streptococcus	NA
ASV1159	0.0876459	-0.679545	2.99381	-0.226984	0.820436	0.972633	Bacteria	Proteobacteria	Betaproteobacteria	Neisseriales	Neisseriaceae	NA	NA
ASV1160	0.0979275	-0.679545	2.99381	-0.226984	0.820436	0.972633	Bacteria	Firmicutes	Negativicutes	Veillonellales	Veillonellaceae	Veillonella	NA
ASV1161	0.0979275	-0.679545	2.99381	-0.226984	0.820436	0.972633	Bacteria	Proteobacteria	Gammaproteobacteria	Pasteurellales	Pasteurellaceae	Aggregatibacter	NA
ASV1162	0.0979275	-0.679545	2.99381	-0.226984	0.820436	0.972633	Bacteria	Bacteroidetes	Flavobacteriia	Flavobacteriales	Flavobacteriaceae	Bergeyella	NA
ASV1163	0.0727584	-0.679545	2.99381	-0.226984	0.820436	0.972633	Bacteria	Firmicutes	Bacilli	Lactobacillales	Streptococcaceae	Streptococcus	NA
ASV1164	0.0727584	-0.679545	2.99381	-0.226984	0.820436	0.972633	Bacteria	Firmicutes	Negativicutes	Veillonellales	Veillonellaceae	Veillonella	NA
ASV1165	0.0727584	-0.679545	2.99381	-0.226984	0.820436	0.972633	Bacteria	Proteobacteria	Betaproteobacteria	Neisseriales	Neisseriaceae	Neisseria	NA
ASV1166	0.0727584	-0.679545	2.99381	-0.226984	0.820436	0.972633	Bacteria	Firmicutes	Bacilli	Bacillales	Gemellaceae	Gemella	NA
ASV1167	0.0727584	-0.679545	2.99381	-0.226984	0.820436	0.972633	Bacteria	Bacteroidetes	Bacteroidetes [C-1]	Bacteroidetes [O-1]	Bacteroidetes [F-1]	Bacteroidetes [G-5]	NA
ASV1168	0.0727584	-0.679545	2.99381	-0.226984	0.820436	0.972633	Bacteria	Bacteroidetes	Bacteroidia	Bacteroidales	Porphyromonadaceae	Porphyromonas	NA
ASV1169	0.0727584	-0.679545	2.99381	-0.226984	0.820436	0.972633	Bacteria	Firmicutes	Bacilli	Lactobacillales	Streptococcaceae	Streptococcus	NA
ASV1170	0.0727584	-0.679545	2.99381	-0.226984	0.820436	0.972633	Bacteria	Fusobacteria	Fusobacteriia	Fusobacteriales	Leptotrichiaceae	Leptotrichia	NA
ASV1171	0.0727584	-0.679545	2.99381	-0.226984	0.820436	0.972633	Bacteria	Firmicutes	Negativicutes	Veillonellales	Veillonellaceae	Veillonella	NA
ASV1172	0.0727584	-0.679545	2.99381	-0.226984	0.820436	0.972633	Bacteria	Firmicutes	Clostridia	Clostridiales	Lachnospiraceae [XIV]	Lachnoanaerobaculum	NA
ASV1173	0.0727584	-0.679545	2.99381	-0.226984	0.820436	0.972633	Bacteria	Bacteroidetes	Bacteroidia	Bacteroidales	Prevotellaceae	Prevotella	NA
ASV1174	0.172852	-0.679545	2.99381	-0.226984	0.820436	0.972633	Bacteria	Actinobacteria	Actinobacteria	Actinomycetales	Micrococcaceae	NA	NA
ASV1175	0.172852	-0.679545	2.99381	-0.226984	0.820436	0.972633	Bacteria	Bacteroidetes	Bacteroidia	Bacteroidales	Porphyromonadaceae	Porphyromonas	NA
ASV1176	0.172852	-0.679545	2.99381	-0.226984	0.820436	0.972633	Bacteria	Firmicutes	Bacilli	Lactobacillales	Enterococcaceae	Enterococcus	NA
ASV1177	0.172852	-0.679545	2.99381	-0.226984	0.820436	0.972633	Bacteria	Proteobacteria	Betaproteobacteria	Neisseriales	Neisseriaceae	NA	NA
ASV1178	0.0922834	-0.679545	2.99381	-0.226984	0.820436	0.972633	Bacteria	Actinobacteria	Actinobacteria	Actinomycetales	Actinomycetaceae	Actinomyces	NA
ASV1179	0.0922834	-0.679545	2.99381	-0.226984	0.820436	0.972633	Bacteria	Actinobacteria	Actinobacteria	Corynebacteriales	Corynebacteriaceae	Corynebacterium	NA
ASV1180	0.0922834	-0.679545	2.99381	-0.226984	0.820436	0.972633	Bacteria	Fusobacteria	Fusobacteriia	Fusobacteriales	Fusobacteriaceae	Fusobacterium	NA
ASV1181	0.0922834	-0.679545	2.99381	-0.226984	0.820436	0.972633	Bacteria	Bacteroidetes	Bacteroidia	Bacteroidales	Prevotellaceae	Prevotella	NA
ASV1182	0.0922834	-0.679545	2.99381	-0.226984	0.820436	0.972633	Bacteria	Bacteroidetes	Flavobacteriia	Flavobacteriales	Flavobacteriaceae	Capnocytophaga	NA
ASV1183	0.0922834	-0.679545	2.99381	-0.226984	0.820436	0.972633	Bacteria	Bacteroidetes	Bacteroidia	Bacteroidales	Porphyromonadaceae	Porphyromonas	NA
ASV1184	0.0922834	-0.679545	2.99381	-0.226984	0.820436	0.972633	Bacteria	Fusobacteria	Fusobacteriia	Fusobacteriales	Fusobacteriaceae	Fusobacterium	NA
ASV1185	0.103224	-0.679545	2.99381	-0.226984	0.820436	0.972633	Bacteria	Actinobacteria	Actinobacteria	Actinomycetales	Actinomycetaceae	Actinomyces	NA
ASV1186	0.103224	-0.679545	2.99381	-0.226984	0.820436	0.972633	Bacteria	Bacteroidetes	Flavobacteriia	Flavobacteriales	Flavobacteriaceae	Capnocytophaga	NA
ASV1187	0.103224	-0.679545	2.99381	-0.226984	0.820436	0.972633	Bacteria	Firmicutes	Bacilli	Lactobacillales	Enterococcaceae	Enterococcus	NA
ASV1188	0.103224	-0.679545	2.99381	-0.226984	0.820436	0.972633	Bacteria	Firmicutes	Clostridia	Clostridiales	Peptostreptococcaceae [XI]	Peptostreptococcaceae [XI][G-2]	NA
ASV1189	0.103224	-0.679545	2.99381	-0.226984	0.820436	0.972633	Bacteria	Proteobacteria	Gammaproteobacteria	Pasteurellales	Pasteurellaceae	Aggregatibacter	NA
ASV1190	0.103224	-0.679545	2.99381	-0.226984	0.820436	0.972633	Bacteria	Firmicutes	Clostridia	Clostridiales	Peptoniphilaceae	Parvimonas	NA
ASV1191	0.126375	-0.679545	2.99381	-0.226984	0.820436	0.972633	Bacteria	Firmicutes	Clostridia	Clostridiales	Peptostreptococcaceae [XI]	Peptostreptococcus	NA
ASV1192	0.126375	-0.679545	2.99381	-0.226984	0.820436	0.972633	Bacteria	Proteobacteria	Betaproteobacteria	Neisseriales	Neisseriaceae	Neisseria	NA
ASV1193	0.126375	-0.679545	2.99381	-0.226984	0.820436	0.972633	Bacteria	Bacteroidetes	Bacteroidia	Bacteroidales	Porphyromonadaceae	Porphyromonas	NA
ASV1194	0.126375	-0.679545	2.99381	-0.226984	0.820436	0.972633	Bacteria	Firmicutes	Negativicutes	Selenomonadales	Selenomonadaceae	Selenomonas	NA
ASV1195	0.126375	-0.679545	2.99381	-0.226984	0.820436	0.972633	Bacteria	Bacteroidetes	Bacteroidia	Bacteroidales	Prevotellaceae	Prevotella	NA
ASV1196	0.126375	-0.679545	2.99381	-0.226984	0.820436	0.972633	Bacteria	Proteobacteria	Betaproteobacteria	Neisseriales	Neisseriaceae	Neisseria	NA
ASV1197	0.126375	-0.679545	2.99381	-0.226984	0.820436	0.972633	Bacteria	Proteobacteria	Betaproteobacteria	Neisseriales	Neisseriaceae	Neisseria	NA
ASV1198	0.126375	-0.679545	2.99381	-0.226984	0.820436	0.972633	Bacteria	Firmicutes	Negativicutes	Veillonellales	Veillonellaceae	Veillonella	NA
ASV1199	0.126375	-0.679545	2.99381	-0.226984	0.820436	0.972633	Bacteria	Proteobacteria	Betaproteobacteria	Neisseriales	Neisseriaceae	Neisseria	NA
ASV1200	0.126375	-0.679545	2.99381	-0.226984	0.820436	0.972633	Bacteria	Bacteroidetes	Bacteroidia	Bacteroidales	Prevotellaceae	Prevotella	NA
ASV1201	0.154268	-0.679545	2.99381	-0.226984	0.820436	0.972633	Bacteria	Proteobacteria	Gammaproteobacteria	Pasteurellales	Pasteurellaceae	Haemophilus	NA
ASV1202	0.154268	-0.679545	2.99381	-0.226984	0.820436	0.972633	Bacteria	Bacteroidetes	Bacteroidia	Bacteroidales	Porphyromonadaceae	Tannerella	NA
ASV1203	0.154268	-0.679545	2.99381	-0.226984	0.820436	0.972633	Bacteria	Firmicutes	Bacilli	Lactobacillales	Streptococcaceae	Streptococcus	NA
ASV1204	0.154268	-0.679545	2.99381	-0.226984	0.820436	0.972633	Bacteria	Firmicutes	Bacilli	Lactobacillales	Streptococcaceae	Streptococcus	NA
ASV1205	0.154268	-0.679545	2.99381	-0.226984	0.820436	0.972633	Bacteria	Proteobacteria	Gammaproteobacteria	Pasteurellales	Pasteurellaceae	Aggregatibacter	NA
ASV1206	0.100252	-0.679545	2.99381	-0.226984	0.820436	0.972633	Bacteria	Actinobacteria	Actinobacteria	Actinomycetales	Actinomycetaceae	Actinomyces	NA
ASV1207	0.100252	-0.679545	2.99381	-0.226984	0.820436	0.972633	Bacteria	Proteobacteria	Gammaproteobacteria	Pasteurellales	Pasteurellaceae	Aggregatibacter	NA
ASV1208	0.100252	-0.679545	2.99381	-0.226984	0.820436	0.972633	Bacteria	Fusobacteria	Fusobacteriia	Fusobacteriales	Leptotrichiaceae	Leptotrichia	NA
ASV1209	0.100252	-0.679545	2.99381	-0.226984	0.820436	0.972633	Bacteria	Synergistetes	Synergistia	Synergistales	Synergistaceae	Fretibacterium	sp.HMT359
ASV1210	0.100252	-0.679545	2.99381	-0.226984	0.820436	0.972633	Bacteria	Bacteroidetes	Bacteroidia	Bacteroidales	Prevotellaceae	Alloprevotella	NA
ASV1211	0.100252	-0.679545	2.99381	-0.226984	0.820436	0.972633	Bacteria	Bacteroidetes	Bacteroidia	Bacteroidales	Prevotellaceae	Prevotella	NA
ASV1212	0.100252	-0.679545	2.99381	-0.226984	0.820436	0.972633	Bacteria	Bacteroidetes	Bacteroidia	Bacteroidales	Prevotellaceae	Prevotella	NA
ASV1213	0.100252	-0.679545	2.99381	-0.226984	0.820436	0.972633	Bacteria	Bacteroidetes	Bacteroidia	Bacteroidales	Prevotellaceae	Prevotella	NA
ASV1214	0.100252	-0.679545	2.99381	-0.226984	0.820436	0.972633	Bacteria	Proteobacteria	Betaproteobacteria	Neisseriales	Neisseriaceae	Neisseria	NA
ASV1215	0.100252	-0.679545	2.99381	-0.226984	0.820436	0.972633	Bacteria	Firmicutes	Negativicutes	Veillonellales	Veillonellaceae	Veillonella	NA
ASV1216	0.100252	-0.679545	2.99381	-0.226984	0.820436	0.972633	Bacteria	Firmicutes	Bacilli	Bacillales	Gemellaceae	Gemella	NA
ASV1217	0.100252	-0.679545	2.99381	-0.226984	0.820436	0.972633	Bacteria	Firmicutes	Negativicutes	Selenomonadales	Selenomonadaceae	Selenomonas	NA
ASV1218	0.100252	-0.679545	2.99381	-0.226984	0.820436	0.972633	Bacteria	Firmicutes	Negativicutes	Selenomonadales	Selenomonadaceae	Selenomonas	NA
ASV1219	0.100252	-0.679545	2.99381	-0.226984	0.820436	0.972633	Bacteria	Proteobacteria	Gammaproteobacteria	Pasteurellales	Pasteurellaceae	Aggregatibacter	NA
ASV1220	0.100252	-0.679545	2.99381	-0.226984	0.820436	0.972633	Bacteria	Proteobacteria	Gammaproteobacteria	Pasteurellales	Pasteurellaceae	Aggregatibacter	NA
ASV1221	0.100252	-0.679545	2.99381	-0.226984	0.820436	0.972633	Bacteria	Firmicutes	Bacilli	Lactobacillales	Streptococcaceae	Streptococcus	NA
ASV1222	0.100252	-0.679545	2.99381	-0.226984	0.820436	0.972633	Bacteria	Proteobacteria	Betaproteobacteria	Neisseriales	Neisseriaceae	Neisseria	NA
ASV1223	0.125119	-0.679545	2.99381	-0.226984	0.820436	0.972633	Bacteria	Bacteroidetes	Bacteroidia	Bacteroidales	Porphyromonadaceae	Porphyromonas	NA
ASV1224	0.125119	-0.679545	2.99381	-0.226984	0.820436	0.972633	Bacteria	Fusobacteria	Fusobacteriia	Fusobacteriales	Leptotrichiaceae	Leptotrichia	NA
ASV1225	0.125119	-0.679545	2.99381	-0.226984	0.820436	0.972633	Bacteria	Proteobacteria	Gammaproteobacteria	Pasteurellales	Pasteurellaceae	Aggregatibacter	NA
ASV1226	0.125119	-0.679545	2.99381	-0.226984	0.820436	0.972633	Bacteria	Proteobacteria	Betaproteobacteria	Neisseriales	Neisseriaceae	Neisseria	NA
ASV1227	0.125119	-0.679545	2.99381	-0.226984	0.820436	0.972633	Bacteria	Bacteroidetes	Bacteroidia	Bacteroidales	Prevotellaceae	Prevotella	NA
ASV1228	0.125119	-0.679545	2.99381	-0.226984	0.820436	0.972633	Bacteria	Bacteroidetes	Bacteroidia	Bacteroidales	Porphyromonadaceae	Porphyromonas	NA
ASV1229	0.125119	-0.679545	2.99381	-0.226984	0.820436	0.972633	Bacteria	Firmicutes	Bacilli	Bacillales	Gemellaceae	Gemella	NA
ASV1230	0.125119	-0.679545	2.99381	-0.226984	0.820436	0.972633	Bacteria	Bacteroidetes	Bacteroidia	Bacteroidales	Porphyromonadaceae	Porphyromonas	NA
ASV1231	0.125119	-0.679545	2.99381	-0.226984	0.820436	0.972633	Bacteria	Bacteroidetes	Flavobacteriia	Flavobacteriales	Flavobacteriaceae	Capnocytophaga	NA
ASV1232	0.158817	0.686839	2.99348	0.229445	0.818523	0.972633	Bacteria	Proteobacteria	Gammaproteobacteria	Pasteurellales	Pasteurellaceae	Aggregatibacter	NA
ASV1233	0.158817	0.686839	2.99348	0.229445	0.818523	0.972633	Bacteria	Bacteroidetes	Bacteroidia	Bacteroidales	Prevotellaceae	Prevotella	NA
ASV1234	0.158817	0.686839	2.99348	0.229445	0.818523	0.972633	Bacteria	Proteobacteria	Gammaproteobacteria	Pasteurellales	Pasteurellaceae	Aggregatibacter	NA
ASV1235	0.236979	0.686839	2.99348	0.229445	0.818523	0.972633	Bacteria	Firmicutes	Bacilli	Lactobacillales	Streptococcaceae	Streptococcus	NA
ASV1236	0.236979	0.686839	2.99348	0.229445	0.818523	0.972633	Bacteria	Firmicutes	Bacilli	Lactobacillales	Streptococcaceae	Streptococcus	NA
ASV1237	0.236979	0.686839	2.99348	0.229445	0.818523	0.972633	Bacteria	Firmicutes	Clostridia	Clostridiales	Lachnospiraceae [XIV]	NA	NA
ASV1238	0.236979	0.686839	2.99348	0.229445	0.818523	0.972633	Bacteria	Bacteroidetes	Bacteroidia	Bacteroidales	Prevotellaceae	Prevotella	NA
ASV1239	0.236979	0.686839	2.99348	0.229445	0.818523	0.972633	Bacteria	Firmicutes	Bacilli	Lactobacillales	Lactobacillaceae	Lactobacillus	NA
ASV1240	0.0833065	0.686839	2.99348	0.229445	0.818523	0.972633	Bacteria	Proteobacteria	Deltaproteobacteria	Desulfobacterales	Desulfobulbaceae	Desulfobulbus	NA
ASV1241	0.112436	0.686839	2.99348	0.229445	0.818523	0.972633	Bacteria	Firmicutes	Clostridia	Clostridiales	Peptoniphilaceae	Parvimonas	NA
ASV1242	0.112436	0.686839	2.99348	0.229445	0.818523	0.972633	Bacteria	Bacteroidetes	Bacteroidia	Bacteroidales	Prevotellaceae	Prevotella	NA
ASV1243	0.112436	0.686839	2.99348	0.229445	0.818523	0.972633	Bacteria	Bacteroidetes	Bacteroidia	Bacteroidales	Prevotellaceae	Prevotella	NA
ASV1244	0.112436	0.686839	2.99348	0.229445	0.818523	0.972633	Bacteria	Fusobacteria	Fusobacteriia	Fusobacteriales	Leptotrichiaceae	Leptotrichia	NA
ASV1245	0.112436	0.686839	2.99348	0.229445	0.818523	0.972633	Bacteria	Actinobacteria	Actinobacteria	Actinomycetales	Actinomycetaceae	Actinomyces	NA
ASV1246	0.112436	0.686839	2.99348	0.229445	0.818523	0.972633	Bacteria	Bacteroidetes	Bacteroidia	Bacteroidales	Porphyromonadaceae	Porphyromonas	NA
ASV1247	0.112436	0.686839	2.99348	0.229445	0.818523	0.972633	Bacteria	Firmicutes	Negativicutes	Veillonellales	Veillonellaceae	Veillonella	NA
ASV1248	0.112436	0.686839	2.99348	0.229445	0.818523	0.972633	Bacteria	Firmicutes	Bacilli	Lactobacillales	Streptococcaceae	Streptococcus	NA
ASV1249	0.112436	0.686839	2.99348	0.229445	0.818523	0.972633	Bacteria	Firmicutes	Clostridia	Clostridiales	Lachnospiraceae [XIV]	Catonella	NA
ASV1250	0.192917	0.686839	2.99348	0.229445	0.818523	0.972633	Bacteria	Fusobacteria	Fusobacteriia	Fusobacteriales	Fusobacteriaceae	Fusobacterium	NA
ASV1251	0.192917	0.686839	2.99348	0.229445	0.818523	0.972633	Bacteria	Proteobacteria	Gammaproteobacteria	Pasteurellales	Pasteurellaceae	Haemophilus	NA
ASV1252	0.192917	0.686839	2.99348	0.229445	0.818523	0.972633	Bacteria	Proteobacteria	Gammaproteobacteria	Pasteurellales	Pasteurellaceae	Haemophilus	NA
ASV1253	0.0922834	0.686839	2.99348	0.229445	0.818523	0.972633	Bacteria	Firmicutes	Clostridia	Clostridiales	Ruminococcaceae	Ruminococcaceae [G-2]	NA
ASV1254	0.0922834	0.686839	2.99348	0.229445	0.818523	0.972633	Bacteria	Proteobacteria	Gammaproteobacteria	Pseudomonadales	Moraxellaceae	Acinetobacter	NA
ASV1255	0.0922834	0.686839	2.99348	0.229445	0.818523	0.972633	Bacteria	Bacteroidetes	Bacteroidia	Bacteroidales	Prevotellaceae	Prevotella	NA
ASV1256	0.0922834	0.686839	2.99348	0.229445	0.818523	0.972633	Bacteria	Absconditabacteria (SR1)	Absconditabacteria (SR1) [C-1]	Absconditabacteria (SR1) [O-1]	Absconditabacteria (SR1) [F-1]	Absconditabacteria (SR1) [G-1]	NA
ASV1257	0.0922834	0.686839	2.99348	0.229445	0.818523	0.972633	Bacteria	Firmicutes	Bacilli	Lactobacillales	Streptococcaceae	Streptococcus	NA
ASV1258	0.0922834	0.686839	2.99348	0.229445	0.818523	0.972633	Bacteria	Firmicutes	Bacilli	Lactobacillales	Streptococcaceae	Streptococcus	NA
ASV1259	0.0922834	0.686839	2.99348	0.229445	0.818523	0.972633	Bacteria	Firmicutes	Bacilli	Lactobacillales	Streptococcaceae	Streptococcus	NA
ASV1260	0.0922834	0.686839	2.99348	0.229445	0.818523	0.972633	Bacteria	Firmicutes	Clostridia	Clostridiales	Lachnospiraceae [XIV]	Shuttleworthia	NA
ASV1261	0.0922834	0.686839	2.99348	0.229445	0.818523	0.972633	Bacteria	Proteobacteria	Gammaproteobacteria	Pasteurellales	Pasteurellaceae	Aggregatibacter	NA
ASV1262	0.0922834	0.686839	2.99348	0.229445	0.818523	0.972633	Bacteria	Proteobacteria	Gammaproteobacteria	Pasteurellales	Pasteurellaceae	Aggregatibacter	NA
ASV1263	0.130414	0.686839	2.99348	0.229445	0.818523	0.972633	Bacteria	Firmicutes	Bacilli	Lactobacillales	Streptococcaceae	Streptococcus	NA
ASV1264	0.130414	0.686839	2.99348	0.229445	0.818523	0.972633	Bacteria	Bacteroidetes	Bacteroidia	Bacteroidales	Porphyromonadaceae	Porphyromonas	NA
ASV1265	0.130414	0.686839	2.99348	0.229445	0.818523	0.972633	Bacteria	Bacteroidetes	Bacteroidia	Bacteroidales	Prevotellaceae	Prevotella	NA
ASV1266	0.130414	0.686839	2.99348	0.229445	0.818523	0.972633	Bacteria	Bacteroidetes	Bacteroidia	Bacteroidales	Prevotellaceae	Prevotella	NA
ASV1267	0.130414	0.686839	2.99348	0.229445	0.818523	0.972633	Bacteria	Actinobacteria	Actinobacteria	Actinomycetales	Actinomycetaceae	Actinomyces	NA
ASV1268	0.130414	0.686839	2.99348	0.229445	0.818523	0.972633	Bacteria	Firmicutes	Negativicutes	Veillonellales	Veillonellaceae	Veillonella	NA
ASV1269	0.130414	0.686839	2.99348	0.229445	0.818523	0.972633	Bacteria	Fusobacteria	Fusobacteriia	Fusobacteriales	Fusobacteriaceae	Fusobacterium	NA
ASV1270	0.130414	0.686839	2.99348	0.229445	0.818523	0.972633	Bacteria	Fusobacteria	Fusobacteriia	Fusobacteriales	Leptotrichiaceae	Leptotrichia	NA
ASV1271	0.0964184	0.686839	2.99348	0.229445	0.818523	0.972633	Bacteria	Absconditabacteria (SR1)	Absconditabacteria (SR1) [C-1]	Absconditabacteria (SR1) [O-1]	Absconditabacteria (SR1) [F-1]	Absconditabacteria (SR1) [G-1]	NA
ASV1272	0.0964184	0.686839	2.99348	0.229445	0.818523	0.972633	Bacteria	Actinobacteria	Actinobacteria	Actinomycetales	Micrococcaceae	Rothia	NA
ASV1273	0.0964184	0.686839	2.99348	0.229445	0.818523	0.972633	Bacteria	Bacteroidetes	Bacteroidia	Bacteroidales	Prevotellaceae	Prevotella	NA
ASV1274	0.0964184	0.686839	2.99348	0.229445	0.818523	0.972633	Bacteria	Proteobacteria	Gammaproteobacteria	Pasteurellales	Pasteurellaceae	Aggregatibacter	NA
ASV1275	0.0964184	0.686839	2.99348	0.229445	0.818523	0.972633	Bacteria	Firmicutes	Clostridia	Clostridiales	Lachnospiraceae [XIV]	Lachnospiraceae [G-3]	NA
ASV1276	0.0964184	0.686839	2.99348	0.229445	0.818523	0.972633	Bacteria	Bacteroidetes	Flavobacteriia	Flavobacteriales	Flavobacteriaceae	Capnocytophaga	NA
ASV1277	0.0964184	0.686839	2.99348	0.229445	0.818523	0.972633	Bacteria	Actinobacteria	Coriobacteriia	Coriobacteriales	Atopobiaceae	Olsenella	NA
ASV1278	0.0964184	0.686839	2.99348	0.229445	0.818523	0.972633	Bacteria	Bacteroidetes	Flavobacteriia	Flavobacteriales	Flavobacteriaceae	Capnocytophaga	NA
ASV1279	0.0964267	0.686839	2.99348	0.229445	0.818523	0.972633	Bacteria	Firmicutes	Clostridia	Clostridiales	Lachnospiraceae [XIV]	Lachnospiraceae [G-7]	NA
ASV1280	0.0964267	0.686839	2.99348	0.229445	0.818523	0.972633	Bacteria	Fusobacteria	Fusobacteriia	Fusobacteriales	Fusobacteriaceae	Fusobacterium	NA
ASV1281	0.0964267	0.686839	2.99348	0.229445	0.818523	0.972633	Bacteria	Proteobacteria	Gammaproteobacteria	Pasteurellales	Pasteurellaceae	Haemophilus	NA
ASV1282	0.0964267	0.686839	2.99348	0.229445	0.818523	0.972633	Bacteria	Bacteroidetes	Flavobacteriia	Flavobacteriales	Flavobacteriaceae	Capnocytophaga	NA
ASV1283	0.0964267	0.686839	2.99348	0.229445	0.818523	0.972633	Bacteria	Bacteroidetes	Bacteroidia	Bacteroidales	Prevotellaceae	Prevotella	NA
ASV1284	0.0964267	0.686839	2.99348	0.229445	0.818523	0.972633	Bacteria	Firmicutes	Negativicutes	Veillonellales	Veillonellaceae	Veillonella	NA
ASV1285	0.0964267	0.686839	2.99348	0.229445	0.818523	0.972633	Bacteria	Firmicutes	Negativicutes	Veillonellales	Veillonellaceae	Veillonella	NA
ASV1286	0.147578	0.686839	2.99348	0.229445	0.818523	0.972633	Bacteria	Firmicutes	Bacilli	Lactobacillales	Streptococcaceae	Streptococcus	NA
ASV1287	0.147578	0.686839	2.99348	0.229445	0.818523	0.972633	Bacteria	Firmicutes	Bacilli	Lactobacillales	Streptococcaceae	Streptococcus	NA
ASV1288	0.147578	0.686839	2.99348	0.229445	0.818523	0.972633	Bacteria	Actinobacteria	Actinobacteria	Actinomycetales	Actinomycetaceae	Actinomyces	NA
ASV1289	0.0552008	0.593577	2.9937	0.198275	0.84283	0.972633	Bacteria	Actinobacteria	Actinobacteria	Actinomycetales	Actinomycetaceae	Actinomyces	NA
ASV1290	0.0552008	0.593577	2.9937	0.198275	0.84283	0.972633	Bacteria	Bacteroidetes	Bacteroidia	Bacteroidales	Prevotellaceae	Prevotella	NA
ASV1291	0.0552008	0.593577	2.9937	0.198275	0.84283	0.972633	Bacteria	Firmicutes	Negativicutes	Veillonellales	Veillonellaceae	Veillonella	NA
ASV1292	0.0552008	0.593577	2.9937	0.198275	0.84283	0.972633	Bacteria	Fusobacteria	Fusobacteriia	Fusobacteriales	Fusobacteriaceae	Fusobacterium	NA
ASV1293	0.0552008	0.593577	2.9937	0.198275	0.84283	0.972633	Bacteria	Fusobacteria	Fusobacteriia	Fusobacteriales	Fusobacteriaceae	Fusobacterium	NA
ASV1294	0.0552008	0.593577	2.9937	0.198275	0.84283	0.972633	Bacteria	Firmicutes	Bacilli	Lactobacillales	Streptococcaceae	Streptococcus	NA
ASV1295	0.0552008	0.593577	2.9937	0.198275	0.84283	0.972633	Bacteria	Proteobacteria	Gammaproteobacteria	Pasteurellales	Pasteurellaceae	Aggregatibacter	NA
ASV1296	0.0552008	0.593577	2.9937	0.198275	0.84283	0.972633	Bacteria	Bacteroidetes	Bacteroidia	Bacteroidales	Porphyromonadaceae	Porphyromonas	NA
ASV1297	0.0552008	0.593577	2.9937	0.198275	0.84283	0.972633	Bacteria	Bacteroidetes	Bacteroidia	Bacteroidales	Porphyromonadaceae	Porphyromonas	NA
ASV1298	0.0552008	0.593577	2.9937	0.198275	0.84283	0.972633	Bacteria	Bacteroidetes	Bacteroidia	Bacteroidales	Prevotellaceae	Prevotella	NA
ASV1299	0.0552008	0.593577	2.9937	0.198275	0.84283	0.972633	Bacteria	Bacteroidetes	Bacteroidia	Bacteroidales	Prevotellaceae	Prevotella	NA
ASV1300	0.0552008	0.593577	2.9937	0.198275	0.84283	0.972633	Bacteria	Firmicutes	Negativicutes	Veillonellales	Veillonellaceae	Veillonella	NA
ASV1301	0.0552008	0.593577	2.9937	0.198275	0.84283	0.972633	Bacteria	Firmicutes	Bacilli	Lactobacillales	Carnobacteriaceae	Granulicatella	NA
ASV1302	0.0552008	0.593577	2.9937	0.198275	0.84283	0.972633	Bacteria	Proteobacteria	Gammaproteobacteria	Pasteurellales	Pasteurellaceae	Aggregatibacter	NA
ASV1303	0.0552008	0.593577	2.9937	0.198275	0.84283	0.972633	Bacteria	Firmicutes	Negativicutes	Veillonellales	Veillonellaceae	Veillonella	NA
ASV1304	0.0552008	0.593577	2.9937	0.198275	0.84283	0.972633	Bacteria	Firmicutes	Bacilli	Lactobacillales	Streptococcaceae	Streptococcus	NA
ASV1305	0.0552008	0.593577	2.9937	0.198275	0.84283	0.972633	Bacteria	Firmicutes	Bacilli	Lactobacillales	Streptococcaceae	Streptococcus	NA
ASV1306	0.0552008	0.593577	2.9937	0.198275	0.84283	0.972633	Bacteria	Actinobacteria	Coriobacteriia	Coriobacteriales	Coriobacteriaceae	Atopobium	NA
ASV1307	0.111726	0.686839	2.99348	0.229445	0.818523	0.972633	Bacteria	Proteobacteria	Gammaproteobacteria	Pasteurellales	Pasteurellaceae	Haemophilus	NA
ASV1308	0.111726	0.686839	2.99348	0.229445	0.818523	0.972633	Bacteria	Bacteroidetes	Bacteroidia	Bacteroidales	Porphyromonadaceae	Porphyromonas	NA
ASV1309	0.111726	0.686839	2.99348	0.229445	0.818523	0.972633	Bacteria	Bacteroidetes	Flavobacteriia	Flavobacteriales	Flavobacteriaceae	Capnocytophaga	NA
ASV1310	0.111726	0.686839	2.99348	0.229445	0.818523	0.972633	Bacteria	Firmicutes	Bacilli	Lactobacillales	Streptococcaceae	Streptococcus	NA
ASV1311	0.154391	-0.445093	2.99428	-0.148648	0.881831	0.972633	Bacteria	Actinobacteria	Actinobacteria	Actinomycetales	Micrococcaceae	Rothia	NA
ASV1312	0.154391	-0.445093	2.99428	-0.148648	0.881831	0.972633	Bacteria	Actinobacteria	Actinobacteria	Actinomycetales	Micrococcaceae	NA	NA
ASV1313	0.154391	-0.445093	2.99428	-0.148648	0.881831	0.972633	Bacteria	Firmicutes	Bacilli	Lactobacillales	Streptococcaceae	Streptococcus	NA
ASV1314	0.154391	-0.445093	2.99428	-0.148648	0.881831	0.972633	Bacteria	Proteobacteria	Gammaproteobacteria	Pasteurellales	Pasteurellaceae	Aggregatibacter	NA
ASV1315	0.154391	-0.445093	2.99428	-0.148648	0.881831	0.972633	Bacteria	Proteobacteria	Gammaproteobacteria	Pasteurellales	Pasteurellaceae	Aggregatibacter	NA
ASV1316	0.0401478	-0.445093	2.99428	-0.148648	0.881831	0.972633	Bacteria	Actinobacteria	Coriobacteriia	Coriobacteriales	Coriobacteriaceae	Slackia	exigua
ASV1317	0.0401478	-0.445093	2.99428	-0.148648	0.881831	0.972633	Bacteria	Proteobacteria	Gammaproteobacteria	Pasteurellales	Pasteurellaceae	Aggregatibacter	NA
ASV1318	0.0401478	-0.445093	2.99428	-0.148648	0.881831	0.972633	Bacteria	Firmicutes	Negativicutes	Veillonellales	Veillonellaceae	Veillonella	NA
ASV1319	0.0584306	-0.445093	2.99428	-0.148648	0.881831	0.972633	Bacteria	Firmicutes	Bacilli	Bacillales	Gemellaceae	Gemella	NA
ASV1320	0.0584306	-0.445093	2.99428	-0.148648	0.881831	0.972633	Bacteria	Firmicutes	Negativicutes	Veillonellales	Veillonellaceae	Veillonella	NA
ASV1321	0.0584306	-0.445093	2.99428	-0.148648	0.881831	0.972633	Bacteria	Proteobacteria	Betaproteobacteria	Neisseriales	Neisseriaceae	Neisseria	NA
ASV1322	0.0584306	-0.445093	2.99428	-0.148648	0.881831	0.972633	Bacteria	Firmicutes	Negativicutes	Veillonellales	Veillonellaceae	Veillonella	NA
ASV1323	0.0584306	-0.445093	2.99428	-0.148648	0.881831	0.972633	Bacteria	Firmicutes	Bacilli	Lactobacillales	Streptococcaceae	Streptococcus	NA
ASV1324	0.0584306	-0.445093	2.99428	-0.148648	0.881831	0.972633	Bacteria	Proteobacteria	Betaproteobacteria	Neisseriales	Neisseriaceae	Neisseria	NA
ASV1325	0.0584306	-0.445093	2.99428	-0.148648	0.881831	0.972633	Bacteria	Firmicutes	Clostridia	Clostridiales	Peptostreptococcaceae [XI]	Peptostreptococcaceae [XI][G-9]	NA
ASV1326	0.065285	-0.445093	2.99428	-0.148648	0.881831	0.972633	Bacteria	Firmicutes	Clostridia	Clostridiales	Peptostreptococcaceae [XI]	Peptostreptococcaceae [XI][G-7]	NA
ASV1327	0.065285	-0.445093	2.99428	-0.148648	0.881831	0.972633	Bacteria	Bacteroidetes	Bacteroidia	Bacteroidales	Prevotellaceae	Prevotella	NA
ASV1328	0.065285	-0.445093	2.99428	-0.148648	0.881831	0.972633	Bacteria	Proteobacteria	Gammaproteobacteria	Cardiobacteriales	Cardiobacteriaceae	Cardiobacterium	NA
ASV1329	0.065285	-0.445093	2.99428	-0.148648	0.881831	0.972633	Bacteria	Bacteroidetes	Bacteroidia	Bacteroidales	Porphyromonadaceae	Porphyromonas	NA
ASV1330	0.065285	-0.445093	2.99428	-0.148648	0.881831	0.972633	Bacteria	Proteobacteria	Gammaproteobacteria	Pasteurellales	Pasteurellaceae	Aggregatibacter	NA
ASV1331	0.0485056	-0.445093	2.99428	-0.148648	0.881831	0.972633	Bacteria	Bacteroidetes	Bacteroidia	Bacteroidales	Prevotellaceae	Prevotella	NA
ASV1332	0.0485056	-0.445093	2.99428	-0.148648	0.881831	0.972633	Bacteria	Proteobacteria	Betaproteobacteria	Neisseriales	Neisseriaceae	Neisseria	NA
ASV1333	0.0485056	-0.445093	2.99428	-0.148648	0.881831	0.972633	Bacteria	Proteobacteria	Betaproteobacteria	Neisseriales	Neisseriaceae	Neisseria	NA
ASV1334	0.0485056	-0.445093	2.99428	-0.148648	0.881831	0.972633	Bacteria	Actinobacteria	Actinobacteria	Actinomycetales	Actinomycetaceae	Actinomyces	NA
ASV1335	0.0485056	-0.445093	2.99428	-0.148648	0.881831	0.972633	Bacteria	Proteobacteria	Betaproteobacteria	Neisseriales	Neisseriaceae	Neisseria	NA
ASV1336	0.0485056	-0.445093	2.99428	-0.148648	0.881831	0.972633	Bacteria	Fusobacteria	Fusobacteriia	Fusobacteriales	Leptotrichiaceae	Leptotrichia	NA
ASV1337	0.0485056	-0.445093	2.99428	-0.148648	0.881831	0.972633	Bacteria	Saccharibacteria (TM7)	Saccharibacteria (TM7) [C-1]	Saccharibacteria (TM7) [O-1]	Saccharibacteria (TM7) [F-1]	Saccharibacteria (TM7) [G-1]	NA
ASV1338	0.0485056	-0.445093	2.99428	-0.148648	0.881831	0.972633	Bacteria	Firmicutes	Bacilli	Lactobacillales	Streptococcaceae	Streptococcus	NA
ASV1339	0.0485056	-0.445093	2.99428	-0.148648	0.881831	0.972633	Bacteria	Firmicutes	Bacilli	Lactobacillales	Streptococcaceae	Streptococcus	NA
ASV1340	0.115235	-0.445093	2.99428	-0.148648	0.881831	0.972633	Bacteria	Actinobacteria	Actinobacteria	Actinomycetales	Micrococcaceae	Rothia	NA
ASV1341	0.115235	-0.445093	2.99428	-0.148648	0.881831	0.972633	Bacteria	Proteobacteria	Betaproteobacteria	Neisseriales	Neisseriaceae	Neisseria	NA
ASV1342	0.115235	-0.445093	2.99428	-0.148648	0.881831	0.972633	Bacteria	Actinobacteria	Actinobacteria	Actinomycetales	Micrococcaceae	Rothia	NA
ASV1343	0.115235	-0.445093	2.99428	-0.148648	0.881831	0.972633	Bacteria	Proteobacteria	Gammaproteobacteria	Pasteurellales	Pasteurellaceae	Aggregatibacter	NA
ASV1344	0.0615223	-0.445093	2.99428	-0.148648	0.881831	0.972633	Bacteria	Bacteroidetes	Bacteroidia	Bacteroidales	Prevotellaceae	Prevotella	NA
ASV1345	0.0615223	-0.445093	2.99428	-0.148648	0.881831	0.972633	Bacteria	Bacteroidetes	Bacteroidia	Bacteroidales	Porphyromonadaceae	Porphyromonas	NA
ASV1346	0.0615223	-0.445093	2.99428	-0.148648	0.881831	0.972633	Bacteria	Bacteroidetes	Bacteroidia	Bacteroidales	Prevotellaceae	Prevotella	NA
ASV1347	0.0615223	-0.445093	2.99428	-0.148648	0.881831	0.972633	Bacteria	Proteobacteria	Betaproteobacteria	Neisseriales	Neisseriaceae	Neisseria	NA
ASV1348	0.0615223	-0.445093	2.99428	-0.148648	0.881831	0.972633	Bacteria	Bacteroidetes	Bacteroidia	Bacteroidales	Porphyromonadaceae	Porphyromonas	NA
ASV1349	0.0615223	-0.445093	2.99428	-0.148648	0.881831	0.972633	Bacteria	Firmicutes	Bacilli	Lactobacillales	Enterococcaceae	Enterococcus	NA
ASV1350	0.0615223	-0.445093	2.99428	-0.148648	0.881831	0.972633	Bacteria	Firmicutes	Bacilli	Lactobacillales	Streptococcaceae	Streptococcus	NA
ASV1351	0.0615223	-0.445093	2.99428	-0.148648	0.881831	0.972633	Bacteria	Firmicutes	Bacilli	Lactobacillales	Streptococcaceae	Streptococcus	NA
ASV1352	0.0688158	-0.445093	2.99428	-0.148648	0.881831	0.972633	Bacteria	Proteobacteria	Gammaproteobacteria	Pasteurellales	Pasteurellaceae	Aggregatibacter	NA
ASV1353	0.0688158	-0.445093	2.99428	-0.148648	0.881831	0.972633	Bacteria	Proteobacteria	Betaproteobacteria	Neisseriales	Neisseriaceae	Neisseria	NA
ASV1354	0.0688158	-0.445093	2.99428	-0.148648	0.881831	0.972633	Bacteria	Firmicutes	Negativicutes	Veillonellales	Veillonellaceae	Veillonella	NA
ASV1355	0.0688158	-0.445093	2.99428	-0.148648	0.881831	0.972633	Bacteria	Firmicutes	Bacilli	Lactobacillales	Streptococcaceae	Streptococcus	NA
ASV1356	0.0688158	-0.445093	2.99428	-0.148648	0.881831	0.972633	Bacteria	Proteobacteria	Betaproteobacteria	Neisseriales	Neisseriaceae	NA	NA
ASV1357	0.0688158	-0.445093	2.99428	-0.148648	0.881831	0.972633	Bacteria	Firmicutes	Clostridia	Clostridiales	Peptoniphilaceae	Parvimonas	NA
ASV1358	0.0842498	-0.445093	2.99428	-0.148648	0.881831	0.972633	Bacteria	Actinobacteria	Actinobacteria	Bifidobacteriales	Bifidobacteriaceae	Scardovia	NA
ASV1359	0.0842498	-0.445093	2.99428	-0.148648	0.881831	0.972633	Bacteria	Bacteroidetes	Bacteroidia	Bacteroidales	Prevotellaceae	Prevotella	NA
ASV1360	0.0842498	-0.445093	2.99428	-0.148648	0.881831	0.972633	Bacteria	Firmicutes	Negativicutes	Veillonellales	Veillonellaceae	Veillonella	NA
ASV1361	0.0842498	-0.445093	2.99428	-0.148648	0.881831	0.972633	Bacteria	Bacteroidetes	Bacteroidia	Bacteroidales	Prevotellaceae	Prevotella	NA
ASV1362	0.0842498	-0.445093	2.99428	-0.148648	0.881831	0.972633	Bacteria	Firmicutes	Clostridia	Clostridiales	Peptoniphilaceae	Parvimonas	NA
ASV1363	0.0842498	-0.445093	2.99428	-0.148648	0.881831	0.972633	Bacteria	Bacteroidetes	Bacteroidia	Bacteroidales	Prevotellaceae	Alloprevotella	NA
ASV1364	0.102845	-0.445093	2.99428	-0.148648	0.881831	0.972633	Bacteria	Firmicutes	Bacilli	Lactobacillales	Streptococcaceae	Streptococcus	NA
ASV1365	0.102845	-0.445093	2.99428	-0.148648	0.881831	0.972633	Bacteria	Firmicutes	Negativicutes	Veillonellales	Veillonellaceae	Veillonella	NA
ASV1366	0.102845	-0.445093	2.99428	-0.148648	0.881831	0.972633	Bacteria	Actinobacteria	Actinobacteria	Actinomycetales	Actinomycetaceae	Actinomyces	NA
ASV1367	0.0668348	-0.445093	2.99428	-0.148648	0.881831	0.972633	Bacteria	Fusobacteria	Fusobacteriia	Fusobacteriales	Leptotrichiaceae	Leptotrichia	NA
ASV1368	0.0668348	-0.445093	2.99428	-0.148648	0.881831	0.972633	Bacteria	Fusobacteria	Fusobacteriia	Fusobacteriales	Fusobacteriaceae	Fusobacterium	NA
ASV1369	0.0668348	-0.445093	2.99428	-0.148648	0.881831	0.972633	Bacteria	Bacteroidetes	Bacteroidia	Bacteroidales	Prevotellaceae	Prevotella	NA
ASV1370	0.0668348	-0.445093	2.99428	-0.148648	0.881831	0.972633	Bacteria	Bacteroidetes	Bacteroidia	Bacteroidales	Prevotellaceae	Prevotella	NA
ASV1371	0.0668348	-0.445093	2.99428	-0.148648	0.881831	0.972633	Bacteria	Firmicutes	Negativicutes	Veillonellales	Veillonellaceae	Veillonella	NA
ASV1372	0.0668348	-0.445093	2.99428	-0.148648	0.881831	0.972633	Bacteria	Firmicutes	Negativicutes	Veillonellales	Veillonellaceae	Veillonella	NA
ASV1373	0.0668348	-0.445093	2.99428	-0.148648	0.881831	0.972633	Bacteria	Firmicutes	Bacilli	Lactobacillales	Streptococcaceae	Streptococcus	NA
ASV1374	0.0668348	-0.445093	2.99428	-0.148648	0.881831	0.972633	Bacteria	Proteobacteria	Betaproteobacteria	Neisseriales	Neisseriaceae	Neisseria	NA
ASV1375	0.0668348	-0.445093	2.99428	-0.148648	0.881831	0.972633	Bacteria	Firmicutes	Clostridia	Clostridiales	Peptoniphilaceae	Parvimonas	NA
ASV1376	0.0834124	-0.445093	2.99428	-0.148648	0.881831	0.972633	Bacteria	Bacteroidetes	Bacteroidia	Bacteroidales	Porphyromonadaceae	Porphyromonas	NA
ASV1377	0.0834124	-0.445093	2.99428	-0.148648	0.881831	0.972633	Bacteria	Firmicutes	Negativicutes	Veillonellales	Veillonellaceae	Veillonella	NA
ASV1378	0.0834124	-0.445093	2.99428	-0.148648	0.881831	0.972633	Bacteria	Bacteroidetes	Flavobacteriia	Flavobacteriales	Flavobacteriaceae	Capnocytophaga	NA
ASV1379	0.0834124	-0.445093	2.99428	-0.148648	0.881831	0.972633	Bacteria	Bacteroidetes	Flavobacteriia	Flavobacteriales	Flavobacteriaceae	Capnocytophaga	NA
ASV1380	0.0834124	-0.445093	2.99428	-0.148648	0.881831	0.972633	Bacteria	Firmicutes	Negativicutes	Veillonellales	Veillonellaceae	Veillonella	NA
ASV1381	0.105878	0.447664	2.99408	0.149516	0.881146	0.972633	Bacteria	Bacteroidetes	Bacteroidia	Bacteroidales	Porphyromonadaceae	Porphyromonas	NA
ASV1382	0.157986	0.447664	2.99408	0.149516	0.881146	0.972633	Bacteria	Firmicutes	Bacilli	Lactobacillales	Streptococcaceae	Streptococcus	NA
ASV1383	0.157986	0.447664	2.99408	0.149516	0.881146	0.972633	Bacteria	Firmicutes	Bacilli	Lactobacillales	Streptococcaceae	Streptococcus	NA
ASV1384	0.157986	0.447664	2.99408	0.149516	0.881146	0.972633	Bacteria	Firmicutes	Bacilli	Lactobacillales	Streptococcaceae	Streptococcus	NA
ASV1385	0.157986	0.447664	2.99408	0.149516	0.881146	0.972633	Bacteria	Proteobacteria	Gammaproteobacteria	Pasteurellales	Pasteurellaceae	Aggregatibacter	NA
ASV1386	0.157986	0.447664	2.99408	0.149516	0.881146	0.972633	Bacteria	Firmicutes	Bacilli	Lactobacillales	Lactobacillaceae	Lactobacillus	NA
ASV1387	0.157986	0.447664	2.99408	0.149516	0.881146	0.972633	Bacteria	Firmicutes	Negativicutes	Veillonellales	Veillonellaceae	Veillonella	NA
ASV1388	0.157986	0.447664	2.99408	0.149516	0.881146	0.972633	Bacteria	Firmicutes	Bacilli	Lactobacillales	Enterococcaceae	Enterococcus	NA
ASV1389	0.0555377	0.447664	2.99408	0.149516	0.881146	0.972633	Bacteria	Firmicutes	Mollicutes	Mycoplasmatales	Mycoplasmataceae	Mycoplasma	faucium
ASV1390	0.0555377	0.447664	2.99408	0.149516	0.881146	0.972633	Bacteria	Proteobacteria	Gammaproteobacteria	Pasteurellales	Pasteurellaceae	Aggregatibacter	NA
ASV1391	0.0555377	0.447664	2.99408	0.149516	0.881146	0.972633	Bacteria	Firmicutes	Bacilli	Bacillales	Gemellaceae	Gemella	NA
ASV1392	0.0749572	0.447664	2.99408	0.149516	0.881146	0.972633	Bacteria	Firmicutes	Mollicutes	Mycoplasmatales	Mycoplasmataceae	Mycoplasma	NA
ASV1393	0.0749572	0.447664	2.99408	0.149516	0.881146	0.972633	Bacteria	Proteobacteria	Gammaproteobacteria	Pasteurellales	Pasteurellaceae	NA	NA
ASV1394	0.0749572	0.447664	2.99408	0.149516	0.881146	0.972633	Bacteria	Proteobacteria	Gammaproteobacteria	Cardiobacteriales	Cardiobacteriaceae	Cardiobacterium	NA
ASV1395	0.0749572	0.447664	2.99408	0.149516	0.881146	0.972633	Bacteria	Proteobacteria	Epsilonproteobacteria	Campylobacterales	Campylobacteraceae	Campylobacter	NA
ASV1396	0.0749572	0.447664	2.99408	0.149516	0.881146	0.972633	Bacteria	Fusobacteria	Fusobacteriia	Fusobacteriales	Fusobacteriaceae	Fusobacterium	NA
ASV1397	0.0749572	0.447664	2.99408	0.149516	0.881146	0.972633	Bacteria	Firmicutes	Bacilli	Bacillales	Staphylococcaceae	Staphylococcus	warneri
ASV1398	0.0749572	0.447664	2.99408	0.149516	0.881146	0.972633	Bacteria	Firmicutes	Negativicutes	Selenomonadales	Selenomonadaceae	Selenomonas	NA
ASV1399	0.0749572	0.447664	2.99408	0.149516	0.881146	0.972633	Bacteria	Firmicutes	Bacilli	Lactobacillales	Streptococcaceae	Streptococcus	NA
ASV1400	0.0749572	0.447664	2.99408	0.149516	0.881146	0.972633	Bacteria	Firmicutes	Bacilli	Lactobacillales	Streptococcaceae	Streptococcus	NA
ASV1401	0.0749572	0.447664	2.99408	0.149516	0.881146	0.972633	Bacteria	Firmicutes	Negativicutes	Veillonellales	Veillonellaceae	Veillonella	NA
ASV1402	0.128612	0.447664	2.99408	0.149516	0.881146	0.972633	Bacteria	Proteobacteria	Gammaproteobacteria	Pasteurellales	Pasteurellaceae	Haemophilus	NA
ASV1403	0.128612	0.447664	2.99408	0.149516	0.881146	0.972633	Bacteria	Bacteroidetes	Bacteroidia	Bacteroidales	Prevotellaceae	Alloprevotella	NA
ASV1404	0.128612	0.447664	2.99408	0.149516	0.881146	0.972633	Bacteria	Proteobacteria	Gammaproteobacteria	Pasteurellales	Pasteurellaceae	Aggregatibacter	NA
ASV1405	0.128612	0.447664	2.99408	0.149516	0.881146	0.972633	Bacteria	Bacteroidetes	Bacteroidia	Bacteroidales	Prevotellaceae	Alloprevotella	NA
ASV1406	0.128612	0.447664	2.99408	0.149516	0.881146	0.972633	Bacteria	Bacteroidetes	Bacteroidia	Bacteroidales	Prevotellaceae	Alloprevotella	NA
ASV1407	0.128612	0.447664	2.99408	0.149516	0.881146	0.972633	Bacteria	Firmicutes	Bacilli	Bacillales	Gemellaceae	Gemella	NA
ASV1408	0.0615223	0.447664	2.99408	0.149516	0.881146	0.972633	Bacteria	Proteobacteria	Betaproteobacteria	Neisseriales	Neisseriaceae	Neisseria	NA
ASV1409	0.0615223	0.447664	2.99408	0.149516	0.881146	0.972633	Bacteria	Proteobacteria	Betaproteobacteria	Neisseriales	Neisseriaceae	Neisseria	NA
ASV1410	0.0615223	0.447664	2.99408	0.149516	0.881146	0.972633	Bacteria	Proteobacteria	Gammaproteobacteria	Xanthomonadales	Xanthomonadaceae	Stenotrophomonas	NA
ASV1411	0.0615223	0.447664	2.99408	0.149516	0.881146	0.972633	Bacteria	Proteobacteria	Betaproteobacteria	Neisseriales	Neisseriaceae	Neisseria	NA
ASV1412	0.0615223	0.447664	2.99408	0.149516	0.881146	0.972633	Bacteria	Firmicutes	Negativicutes	Veillonellales	Veillonellaceae	Veillonella	NA
ASV1413	0.0615223	0.447664	2.99408	0.149516	0.881146	0.972633	Bacteria	Proteobacteria	Epsilonproteobacteria	Campylobacterales	Campylobacteraceae	Campylobacter	NA
ASV1414	0.0615223	0.447664	2.99408	0.149516	0.881146	0.972633	Bacteria	Absconditabacteria (SR1)	Absconditabacteria (SR1) [C-1]	Absconditabacteria (SR1) [O-1]	Absconditabacteria (SR1) [F-1]	Absconditabacteria (SR1) [G-1]	NA
ASV1415	0.0615223	0.447664	2.99408	0.149516	0.881146	0.972633	Bacteria	Firmicutes	Bacilli	Lactobacillales	Streptococcaceae	Streptococcus	NA
ASV1416	0.0869424	0.447664	2.99408	0.149516	0.881146	0.972633	Bacteria	Firmicutes	Clostridia	Clostridiales	Peptostreptococcaceae [XI]	Peptostreptococcus	NA
ASV1417	0.0869424	0.447664	2.99408	0.149516	0.881146	0.972633	Bacteria	Proteobacteria	Betaproteobacteria	Neisseriales	Neisseriaceae	Neisseria	NA
ASV1418	0.0869424	0.447664	2.99408	0.149516	0.881146	0.972633	Bacteria	Firmicutes	Clostridia	Clostridiales	Peptostreptococcaceae [XI]	Peptostreptococcaceae [XI][G-7]	NA
ASV1419	0.0869424	0.447664	2.99408	0.149516	0.881146	0.972633	Bacteria	Firmicutes	Bacilli	Lactobacillales	Enterococcaceae	Enterococcus	NA
ASV1420	0.0869424	0.447664	2.99408	0.149516	0.881146	0.972633	Bacteria	Firmicutes	Negativicutes	Veillonellales	Veillonellaceae	Veillonella	NA
ASV1421	0.0869424	0.447664	2.99408	0.149516	0.881146	0.972633	Bacteria	Bacteroidetes	Bacteroidia	Bacteroidales	Prevotellaceae	Prevotella	NA
ASV1422	0.0869424	0.447664	2.99408	0.149516	0.881146	0.972633	Bacteria	Firmicutes	Negativicutes	Veillonellales	Veillonellaceae	Veillonella	NA
ASV1423	0.0869424	0.447664	2.99408	0.149516	0.881146	0.972633	Bacteria	Firmicutes	Negativicutes	Veillonellales	Veillonellaceae	Veillonella	NA
ASV1424	0.0642789	0.447664	2.99408	0.149516	0.881146	0.972633	Bacteria	Absconditabacteria (SR1)	Absconditabacteria (SR1) [C-1]	Absconditabacteria (SR1) [O-1]	Absconditabacteria (SR1) [F-1]	Absconditabacteria (SR1) [G-1]	NA
ASV1425	0.0642789	0.447664	2.99408	0.149516	0.881146	0.972633	Bacteria	Proteobacteria	Gammaproteobacteria	Pasteurellales	Pasteurellaceae	Haemophilus	NA
ASV1426	0.0642789	0.447664	2.99408	0.149516	0.881146	0.972633	Bacteria	Bacteroidetes	Bacteroidia	Bacteroidales	Prevotellaceae	Prevotella	NA
ASV1427	0.0642789	0.447664	2.99408	0.149516	0.881146	0.972633	Bacteria	Bacteroidetes	Bacteroidia	Bacteroidales	Prevotellaceae	Prevotella	NA
ASV1428	0.0642789	0.447664	2.99408	0.149516	0.881146	0.972633	Bacteria	Bacteroidetes	Bacteroidia	Bacteroidales	Prevotellaceae	Prevotella	NA
ASV1429	0.0642789	0.447664	2.99408	0.149516	0.881146	0.972633	Bacteria	Firmicutes	Clostridia	Clostridiales	Peptoniphilaceae	Parvimonas	NA
ASV1430	0.0642789	0.447664	2.99408	0.149516	0.881146	0.972633	Bacteria	Fusobacteria	Fusobacteriia	Fusobacteriales	Fusobacteriaceae	Fusobacterium	NA
ASV1431	0.0642789	0.447664	2.99408	0.149516	0.881146	0.972633	Bacteria	Firmicutes	Negativicutes	Selenomonadales	Selenomonadaceae	Selenomonas	NA
ASV1432	0.0642845	0.447664	2.99408	0.149516	0.881146	0.972633	Bacteria	Proteobacteria	Betaproteobacteria	Neisseriales	Neisseriaceae	Neisseria	NA
ASV1433	0.0642845	0.447664	2.99408	0.149516	0.881146	0.972633	Bacteria	Actinobacteria	Actinobacteria	Bifidobacteriales	Bifidobacteriaceae	Scardovia	NA
ASV1434	0.0642845	0.447664	2.99408	0.149516	0.881146	0.972633	Bacteria	Proteobacteria	Betaproteobacteria	Neisseriales	Neisseriaceae	Neisseria	NA
ASV1435	0.0642845	0.447664	2.99408	0.149516	0.881146	0.972633	Bacteria	Firmicutes	Bacilli	Bacillales	Gemellaceae	Gemella	NA
ASV1436	0.0642845	0.447664	2.99408	0.149516	0.881146	0.972633	Bacteria	Bacteroidetes	Bacteroidia	Bacteroidales	Porphyromonadaceae	Porphyromonas	NA
ASV1437	0.0642845	0.447664	2.99408	0.149516	0.881146	0.972633	Bacteria	Firmicutes	Negativicutes	Veillonellales	Veillonellaceae	Veillonellaceae [G-1]	NA
ASV1438	0.0642845	0.447664	2.99408	0.149516	0.881146	0.972633	Bacteria	Firmicutes	Negativicutes	Veillonellales	Veillonellaceae	Veillonellaceae [G-1]	NA
ASV1439	0.0642845	0.447664	2.99408	0.149516	0.881146	0.972633	Bacteria	Firmicutes	Bacilli	Bacillales	Gemellaceae	Gemella	NA
ASV1440	0.0642845	0.447664	2.99408	0.149516	0.881146	0.972633	Bacteria	Bacteroidetes	Bacteroidia	Bacteroidales	Prevotellaceae	Prevotella	NA
ASV1441	0.0983855	0.447664	2.99408	0.149516	0.881146	0.972633	Bacteria	Firmicutes	Clostridia	Clostridiales	Peptostreptococcaceae [XI]	Peptostreptococcaceae [XI][G-1]	NA
ASV1442	0.0983855	0.447664	2.99408	0.149516	0.881146	0.972633	Bacteria	Firmicutes	Negativicutes	Veillonellales	Veillonellaceae	Veillonella	NA
ASV1443	0.0368006	0.431561	2.99413	0.144136	0.885393	0.972633	Bacteria	Actinobacteria	Actinobacteria	Actinomycetales	Actinomycetaceae	Actinomyces	NA
ASV1444	0.0368006	0.431561	2.99413	0.144136	0.885393	0.972633	Bacteria	Firmicutes	Clostridia	Clostridiales	Peptostreptococcaceae [XI]	Peptostreptococcaceae [XI][G-9]	NA
ASV1445	0.0368006	0.431561	2.99413	0.144136	0.885393	0.972633	Bacteria	Firmicutes	Clostridia	Clostridiales	Peptostreptococcaceae [XI]	Peptostreptococcaceae [XI][G-2]	NA
ASV1446	0.0368006	0.431561	2.99413	0.144136	0.885393	0.972633	Bacteria	Bacteroidetes	Flavobacteriia	Flavobacteriales	Flavobacteriaceae	Bergeyella	NA
ASV1447	0.0368006	0.431561	2.99413	0.144136	0.885393	0.972633	Bacteria	Bacteroidetes	Bacteroidia	Bacteroidales	Prevotellaceae	Alloprevotella	NA
ASV1448	0.0368006	0.431561	2.99413	0.144136	0.885393	0.972633	Bacteria	Bacteroidetes	Bacteroidia	Bacteroidales	Prevotellaceae	Alloprevotella	NA
ASV1449	0.0368006	0.431561	2.99413	0.144136	0.885393	0.972633	Bacteria	Bacteroidetes	Bacteroidia	Bacteroidales	Prevotellaceae	Prevotella	NA
ASV1450	0.0368006	0.431561	2.99413	0.144136	0.885393	0.972633	Bacteria	Bacteroidetes	Bacteroidia	Bacteroidales	Prevotellaceae	Prevotella	NA
ASV1451	0.0368006	0.431561	2.99413	0.144136	0.885393	0.972633	Bacteria	Bacteroidetes	Bacteroidia	Bacteroidales	Prevotellaceae	Prevotella	NA
ASV1452	0.0368006	0.431561	2.99413	0.144136	0.885393	0.972633	Bacteria	Firmicutes	Negativicutes	Veillonellales	Veillonellaceae	Veillonella	NA
ASV1453	0.0368006	0.431561	2.99413	0.144136	0.885393	0.972633	Bacteria	Bacteroidetes	Bacteroidia	Bacteroidales	Porphyromonadaceae	Porphyromonas	NA
ASV1454	0.074484	0.447664	2.99408	0.149516	0.881146	0.972633	Bacteria	Actinobacteria	Actinobacteria	Actinomycetales	Micrococcaceae	Rothia	NA
ASV1455	0.074484	0.447664	2.99408	0.149516	0.881146	0.972633	Bacteria	Bacteroidetes	Flavobacteriia	Flavobacteriales	Flavobacteriaceae	Capnocytophaga	NA
ASV1456	0.074484	0.447664	2.99408	0.149516	0.881146	0.972633	Bacteria	Proteobacteria	Alphaproteobacteria	Rhizobiales	Rhizobiaceae	Agrobacterium	NA
ASV1457	0.074484	0.447664	2.99408	0.149516	0.881146	0.972633	Bacteria	Bacteroidetes	Bacteroidia	Bacteroidales	Porphyromonadaceae	Porphyromonas	NA
ASV1458	0.074484	0.447664	2.99408	0.149516	0.881146	0.972633	Bacteria	Firmicutes	Bacilli	Lactobacillales	Streptococcaceae	Streptococcus	NA
ASV1459	0.074484	0.447664	2.99408	0.149516	0.881146	0.972633	Bacteria	Bacteroidetes	Bacteroidia	Bacteroidales	Porphyromonadaceae	Porphyromonas	NA
ASV1460	0.074484	0.447664	2.99408	0.149516	0.881146	0.972633	Bacteria	Bacteroidetes	Bacteroidia	Bacteroidales	Porphyromonadaceae	Porphyromonas	NA
ASV1461	0.074484	0.447664	2.99408	0.149516	0.881146	0.972633	Bacteria	Proteobacteria	Gammaproteobacteria	Pasteurellales	Pasteurellaceae	Aggregatibacter	NA
ASV1462	0.0200739	-0.223143	2.99428	-0.0745231	0.940594	0.975674	Bacteria	Actinobacteria	Coriobacteriia	Coriobacteriales	Coriobacteriaceae	Atopobium	NA
ASV1463	0.0292153	-0.223143	2.99428	-0.0745231	0.940594	0.975674	Bacteria	Proteobacteria	Gammaproteobacteria	Pasteurellales	Pasteurellaceae	NA	NA
ASV1464	0.0292153	-0.223143	2.99428	-0.0745231	0.940594	0.975674	Bacteria	Actinobacteria	Actinobacteria	Actinomycetales	Actinomycetaceae	Actinomyces	NA
ASV1465	0.0326425	-0.223143	2.99428	-0.0745231	0.940594	0.975674	Bacteria	Proteobacteria	Gammaproteobacteria	Pasteurellales	Pasteurellaceae	Aggregatibacter	NA
ASV1466	0.0307611	-0.223143	2.99428	-0.0745231	0.940594	0.975674	Bacteria	Firmicutes	Bacilli	Lactobacillales	Streptococcaceae	Streptococcus	NA
ASV1467	0.0344079	-0.223143	2.99428	-0.0745231	0.940594	0.975674	Bacteria	Proteobacteria	Gammaproteobacteria	Enterobacterales	Enterobacteriaceae	Yersinia	NA
ASV1468	0.0514227	-0.223143	2.99428	-0.0745231	0.940594	0.975674	Bacteria	Firmicutes	Negativicutes	Veillonellales	Veillonellaceae	Veillonella	NA
ASV1469	0.0334174	-0.223143	2.99428	-0.0745231	0.940594	0.975674	Bacteria	Firmicutes	Clostridia	Clostridiales	Peptoniphilaceae	Parvimonas	NA
ASV1470	0.0789929	0.220758	2.99428	0.0737267	0.941228	0.975674	Bacteria	Bacteroidetes	Bacteroidia	Bacteroidales	Prevotellaceae	Prevotella	NA
ASV1471	0.0277688	0.220758	2.99428	0.0737267	0.941228	0.975674	Bacteria	Actinobacteria	Actinobacteria	Actinomycetales	Actinomycetaceae	Actinomyces	NA
ASV1472	0.0277688	0.220758	2.99428	0.0737267	0.941228	0.975674	Bacteria	Fusobacteria	Fusobacteriia	Fusobacteriales	Leptotrichiaceae	Leptotrichia	NA
ASV1473	0.0374786	0.220758	2.99428	0.0737267	0.941228	0.975674	Bacteria	Proteobacteria	Gammaproteobacteria	Pasteurellales	Pasteurellaceae	Aggregatibacter	NA
ASV1474	0.0643058	0.220758	2.99428	0.0737267	0.941228	0.975674	Bacteria	Firmicutes	Bacilli	Lactobacillales	Streptococcaceae	Streptococcus	NA
ASV1475	0.0321422	0.220758	2.99428	0.0737267	0.941228	0.975674	Bacteria	Proteobacteria	Gammaproteobacteria	Pasteurellales	Pasteurellaceae	Aggregatibacter	NA
ASV1476	0.0184003	0.220758	2.99428	0.0737267	0.941228	0.975674	Bacteria	Firmicutes	Clostridia	Clostridiales	Peptostreptococcaceae [XI]	Peptostreptococcaceae [XI][G-1]	NA
ASV1477	0.0184003	0.220758	2.99428	0.0737267	0.941228	0.975674	Bacteria	Bacteroidetes	Bacteroidia	Bacteroidales	Prevotellaceae	Prevotella	NA
ASV1478	0.0184003	0.220758	2.99428	0.0737267	0.941228	0.975674	Bacteria	Firmicutes	Clostridia	Clostridiales	Lachnospiraceae [XIV]	Stomatobaculum	NA
ASV1479	0.037242	0.220758	2.99428	0.0737267	0.941228	0.975674	Bacteria	Bacteroidetes	Bacteroidia	Bacteroidales	Prevotellaceae	Prevotella	NA
