# Supplementary material for: Effect of a Stannous Fluoride Dentifrice on Biofilm Composition, Gene Expression and Biomechanical Properties
Source: Microorganisms. 2022 Aug 23;10(9):1691. doi: 10.3390/microorganisms10091691 (PMC9506307; doi:10.3390/microorganisms10091691)
Supplement: Supplementary file 1 [file microorganisms-10-01691-s001.zip › Table_S3. Differential expression of KEGG pathways.xlsx]

## Sheet: biofilm
id	control_mean	stannous_mean	theta	prob	log2FC	P	kegg1	kegg2	kegg3	kegg_description
K10934	1.08831	14.7308	-0.665881	0.633723	-3.75867	0.366277	Cellular Processes	Cellular community - prokaryotes	Biofilm formation - Vibrio cholerae [PATH:ko05111]	tcpE; toxin coregulated pilus biosynthesis protein E
K10934	1.08831	14.7308	-0.665881	0.633723	-3.75867	0.366277	Human Diseases	Infectious disease: bacterial	Vibrio cholerae infection [PATH:ko05110]	tcpE; toxin coregulated pilus biosynthesis protein E
K10934	1.08831	14.7308	-0.665881	0.633723	-3.75867	0.366277	Brite Hierarchies	Protein families: signaling and cellular processes	Secretion system [BR:ko02044]	tcpE; toxin coregulated pilus biosynthesis protein E
K03566	265.862	575.279	-0.366148	0.848225	-1.11358	0.151775	Brite Hierarchies	Protein families: genetic information processing	Transcription factors [BR:ko03000]	gcvA; LysR family transcriptional regulator, glycine cleavage system transcriptional activator
K03566	265.862	575.279	-0.366148	0.848225	-1.11358	0.151775	Cellular Processes	Cellular community - prokaryotes	Biofilm formation - Escherichia coli [PATH:ko02026]	gcvA; LysR family transcriptional regulator, glycine cleavage system transcriptional activator
K01658	378.701	536.384	-0.223041	0.901012	-0.502208	0.0989883	Cellular Processes	Cellular community - prokaryotes	Quorum sensing [PATH:ko02024]	trpG; anthranilate synthase component II [EC:4.1.3.27]
K01658	378.701	536.384	-0.223041	0.901012	-0.502208	0.0989883	Metabolism	Amino acid metabolism	Phenylalanine, tyrosine and tryptophan biosynthesis [PATH:ko00400]	trpG; anthranilate synthase component II [EC:4.1.3.27]
K01658	378.701	536.384	-0.223041	0.901012	-0.502208	0.0989883	Cellular Processes	Cellular community - prokaryotes	Biofilm formation - Pseudomonas aeruginosa [PATH:ko02025]	trpG; anthranilate synthase component II [EC:4.1.3.27]
K01658	378.701	536.384	-0.223041	0.901012	-0.502208	0.0989883	Metabolism	Biosynthesis of other secondary metabolites	Phenazine biosynthesis [PATH:ko00405]	trpG; anthranilate synthase component II [EC:4.1.3.27]
K02405	512.998	719.619	-0.204132	0.904716	-0.48828	0.0952841	Cellular Processes	Cellular community - prokaryotes	Biofilm formation - Vibrio cholerae [PATH:ko05111]	fliA; RNA polymerase sigma factor for flagellar operon FliA
K02405	512.998	719.619	-0.204132	0.904716	-0.48828	0.0952841	Cellular Processes	Cell motility	Flagellar assembly [PATH:ko02040]	fliA; RNA polymerase sigma factor for flagellar operon FliA
K02405	512.998	719.619	-0.204132	0.904716	-0.48828	0.0952841	Cellular Processes	Cellular community - prokaryotes	Biofilm formation - Escherichia coli [PATH:ko02026]	fliA; RNA polymerase sigma factor for flagellar operon FliA
K02405	512.998	719.619	-0.204132	0.904716	-0.48828	0.0952841	Brite Hierarchies	Protein families: signaling and cellular processes	Bacterial motility proteins [BR:ko02035]	fliA; RNA polymerase sigma factor for flagellar operon FliA
K02405	512.998	719.619	-0.204132	0.904716	-0.48828	0.0952841	Environmental Information Processing	Signal transduction	Two-component system [PATH:ko02020]	fliA; RNA polymerase sigma factor for flagellar operon FliA
K02405	512.998	719.619	-0.204132	0.904716	-0.48828	0.0952841	Cellular Processes	Cellular community - prokaryotes	Biofilm formation - Pseudomonas aeruginosa [PATH:ko02025]	fliA; RNA polymerase sigma factor for flagellar operon FliA
K02405	512.998	719.619	-0.204132	0.904716	-0.48828	0.0952841	Brite Hierarchies	Protein families: genetic information processing	Transcription machinery [BR:ko03021]	fliA; RNA polymerase sigma factor for flagellar operon FliA
K07689	22.2476	31.065	-0.121079	0.915511	-0.481643	0.0844888	Environmental Information Processing	Signal transduction	Two-component system [PATH:ko02020]	uvrY, gacA, varA; two-component system, NarL family, invasion response regulator UvrY
K07689	22.2476	31.065	-0.121079	0.915511	-0.481643	0.0844888	Brite Hierarchies	Protein families: signaling and cellular processes	Two-component system [BR:ko02022]	uvrY, gacA, varA; two-component system, NarL family, invasion response regulator UvrY
K07689	22.2476	31.065	-0.121079	0.915511	-0.481643	0.0844888	Cellular Processes	Cellular community - prokaryotes	Biofilm formation - Pseudomonas aeruginosa [PATH:ko02025]	uvrY, gacA, varA; two-component system, NarL family, invasion response regulator UvrY
K07689	22.2476	31.065	-0.121079	0.915511	-0.481643	0.0844888	Cellular Processes	Cellular community - prokaryotes	Biofilm formation - Escherichia coli [PATH:ko02026]	uvrY, gacA, varA; two-component system, NarL family, invasion response regulator UvrY
K07689	22.2476	31.065	-0.121079	0.915511	-0.481643	0.0844888	Cellular Processes	Cellular community - prokaryotes	Biofilm formation - Vibrio cholerae [PATH:ko05111]	uvrY, gacA, varA; two-component system, NarL family, invasion response regulator UvrY
K01768	446.693	610.019	-0.224548	0.900692	-0.449572	0.099308	Cellular Processes	Cellular community - prokaryotes	Biofilm formation - Pseudomonas aeruginosa [PATH:ko02025]	E4.6.1.1; adenylate cyclase [EC:4.6.1.1]
K01768	446.693	610.019	-0.224548	0.900692	-0.449572	0.099308	Cellular Processes	Cell growth and death	Meiosis - yeast [PATH:ko04113]	E4.6.1.1; adenylate cyclase [EC:4.6.1.1]
K01768	446.693	610.019	-0.224548	0.900692	-0.449572	0.099308	Metabolism	Nucleotide metabolism	Purine metabolism [PATH:ko00230]	E4.6.1.1; adenylate cyclase [EC:4.6.1.1]
K01768	446.693	610.019	-0.224548	0.900692	-0.449572	0.099308	Organismal Systems	Aging	Longevity regulating pathway - multiple species [PATH:ko04213]	E4.6.1.1; adenylate cyclase [EC:4.6.1.1]
K05946	35.1446	47.2602	-0.102757	0.916962	-0.427325	0.0830381	Cellular Processes	Cellular community - prokaryotes	Biofilm formation - Vibrio cholerae [PATH:ko05111]	tagA, tarA; N-acetylglucosaminyldiphosphoundecaprenol N-acetyl-beta-D-mannosaminyltransferase [EC:2.4.1.187]
K05946	35.1446	47.2602	-0.102757	0.916962	-0.427325	0.0830381	Brite Hierarchies	Protein families: metabolism	Glycosyltransferases [BR:ko01003]	tagA, tarA; N-acetylglucosaminyldiphosphoundecaprenol N-acetyl-beta-D-mannosaminyltransferase [EC:2.4.1.187]
K20964	37.1456	49.4833	-0.106586	0.91668	-0.41375	0.0833203	Cellular Processes	Cellular community - prokaryotes	Biofilm formation - Vibrio cholerae [PATH:ko05111]	cdpA; c-di-GMP phosphodiesterase [EC:3.1.4.52]
K02779	82.2892	107.38	-0.109789	0.916436	-0.383948	0.0835641	Cellular Processes	Cellular community - prokaryotes	Biofilm formation - Vibrio cholerae [PATH:ko05111]	ptsG; glucose PTS system EIICB or EIICBA component [EC:2.7.1.199]
K02779	82.2892	107.38	-0.109789	0.916436	-0.383948	0.0835641	Brite Hierarchies	Protein families: signaling and cellular processes	Transporters [BR:ko02000]	ptsG; glucose PTS system EIICB or EIICBA component [EC:2.7.1.199]
K02779	82.2892	107.38	-0.109789	0.916436	-0.383948	0.0835641	Metabolism	Carbohydrate metabolism	Glycolysis / Gluconeogenesis [PATH:ko00010]	ptsG; glucose PTS system EIICB or EIICBA component [EC:2.7.1.199]
K02779	82.2892	107.38	-0.109789	0.916436	-0.383948	0.0835641	Environmental Information Processing	Membrane transport	Phosphotransferase system (PTS) [PATH:ko02060]	ptsG; glucose PTS system EIICB or EIICBA component [EC:2.7.1.199]
K02779	82.2892	107.38	-0.109789	0.916436	-0.383948	0.0835641	Metabolism	Carbohydrate metabolism	Amino sugar and nucleotide sugar metabolism [PATH:ko00520]	ptsG; glucose PTS system EIICB or EIICBA component [EC:2.7.1.199]
K02472	935.472	1212.25	-0.238386	0.89759	-0.373918	0.10241	Environmental Information Processing	Signal transduction	Two-component system [PATH:ko02020]	wecC; UDP-N-acetyl-D-mannosaminuronic acid dehydrogenase [EC:1.1.1.336]
K02472	935.472	1212.25	-0.238386	0.89759	-0.373918	0.10241	Cellular Processes	Cellular community - prokaryotes	Biofilm formation - Vibrio cholerae [PATH:ko05111]	wecC; UDP-N-acetyl-D-mannosaminuronic acid dehydrogenase [EC:1.1.1.336]
K02472	935.472	1212.25	-0.238386	0.89759	-0.373918	0.10241	Metabolism	Carbohydrate metabolism	Amino sugar and nucleotide sugar metabolism [PATH:ko00520]	wecC; UDP-N-acetyl-D-mannosaminuronic acid dehydrogenase [EC:1.1.1.336]
K01657	900.863	1139.1	-0.191001	0.906963	-0.338509	0.0930374	Metabolism	Amino acid metabolism	Phenylalanine, tyrosine and tryptophan biosynthesis [PATH:ko00400]	trpE; anthranilate synthase component I [EC:4.1.3.27]
K01657	900.863	1139.1	-0.191001	0.906963	-0.338509	0.0930374	Metabolism	Biosynthesis of other secondary metabolites	Phenazine biosynthesis [PATH:ko00405]	trpE; anthranilate synthase component I [EC:4.1.3.27]
K01657	900.863	1139.1	-0.191001	0.906963	-0.338509	0.0930374	Cellular Processes	Cellular community - prokaryotes	Quorum sensing [PATH:ko02024]	trpE; anthranilate synthase component I [EC:4.1.3.27]
K01657	900.863	1139.1	-0.191001	0.906963	-0.338509	0.0930374	Cellular Processes	Cellular community - prokaryotes	Biofilm formation - Pseudomonas aeruginosa [PATH:ko02025]	trpE; anthranilate synthase component I [EC:4.1.3.27]
K03092	615.846	765.19	-0.160088	0.911372	-0.31325	0.0886285	Cellular Processes	Cellular community - prokaryotes	Biofilm formation - Vibrio cholerae [PATH:ko05111]	rpoN; RNA polymerase sigma-54 factor
K03092	615.846	765.19	-0.160088	0.911372	-0.31325	0.0886285	Environmental Information Processing	Signal transduction	Two-component system [PATH:ko02020]	rpoN; RNA polymerase sigma-54 factor
K03092	615.846	765.19	-0.160088	0.911372	-0.31325	0.0886285	Brite Hierarchies	Protein families: genetic information processing	Transcription machinery [BR:ko03021]	rpoN; RNA polymerase sigma-54 factor
K02461	37.8602	46.1094	-0.0578335	0.919852	-0.284379	0.0801484	Environmental Information Processing	Membrane transport	Bacterial secretion system [PATH:ko03070]	gspL; general secretion pathway protein L
K02461	37.8602	46.1094	-0.0578335	0.919852	-0.284379	0.0801484	Brite Hierarchies	Protein families: signaling and cellular processes	Secretion system [BR:ko02044]	gspL; general secretion pathway protein L
K02461	37.8602	46.1094	-0.0578335	0.919852	-0.284379	0.0801484	Cellular Processes	Cellular community - prokaryotes	Biofilm formation - Vibrio cholerae [PATH:ko05111]	gspL; general secretion pathway protein L
K10914	1219.11	1446.69	-0.156398	0.911828	-0.246929	0.0881718	Cellular Processes	Cellular community - prokaryotes	Biofilm formation - Vibrio cholerae [PATH:ko05111]	crp; CRP/FNR family transcriptional regulator, cyclic AMP receptor protein
K10914	1219.11	1446.69	-0.156398	0.911828	-0.246929	0.0881718	Cellular Processes	Cellular community - prokaryotes	Biofilm formation - Pseudomonas aeruginosa [PATH:ko02025]	crp; CRP/FNR family transcriptional regulator, cyclic AMP receptor protein
K10914	1219.11	1446.69	-0.156398	0.911828	-0.246929	0.0881718	Cellular Processes	Cellular community - prokaryotes	Quorum sensing [PATH:ko02024]	crp; CRP/FNR family transcriptional regulator, cyclic AMP receptor protein
K10914	1219.11	1446.69	-0.156398	0.911828	-0.246929	0.0881718	Brite Hierarchies	Protein families: genetic information processing	Transcription factors [BR:ko03000]	crp; CRP/FNR family transcriptional regulator, cyclic AMP receptor protein
K10914	1219.11	1446.69	-0.156398	0.911828	-0.246929	0.0881718	Environmental Information Processing	Signal transduction	Two-component system [PATH:ko02020]	crp; CRP/FNR family transcriptional regulator, cyclic AMP receptor protein
K10914	1219.11	1446.69	-0.156398	0.911828	-0.246929	0.0881718	Cellular Processes	Cellular community - prokaryotes	Biofilm formation - Escherichia coli [PATH:ko02026]	crp; CRP/FNR family transcriptional regulator, cyclic AMP receptor protein
K01791	3297.47	3891.11	-0.274952	0.887895	-0.238822	0.112105	Cellular Processes	Cellular community - prokaryotes	Biofilm formation - Vibrio cholerae [PATH:ko05111]	wecB; UDP-N-acetylglucosamine 2-epimerase (non-hydrolysing) [EC:5.1.3.14]
K01791	3297.47	3891.11	-0.274952	0.887895	-0.238822	0.112105	Brite Hierarchies	Protein families: metabolism	Lipopolysaccharide biosynthesis proteins [BR:ko01005]	wecB; UDP-N-acetylglucosamine 2-epimerase (non-hydrolysing) [EC:5.1.3.14]
K01791	3297.47	3891.11	-0.274952	0.887895	-0.238822	0.112105	Metabolism	Carbohydrate metabolism	Amino sugar and nucleotide sugar metabolism [PATH:ko00520]	wecB; UDP-N-acetylglucosamine 2-epimerase (non-hydrolysing) [EC:5.1.3.14]
K01791	3297.47	3891.11	-0.274952	0.887895	-0.238822	0.112105	Environmental Information Processing	Signal transduction	Two-component system [PATH:ko02020]	wecB; UDP-N-acetylglucosamine 2-epimerase (non-hydrolysing) [EC:5.1.3.14]
K00975	17651.3	20698.7	-0.270166	0.889303	-0.229767	0.110697	Metabolism	Carbohydrate metabolism	Starch and sucrose metabolism [PATH:ko00500]	glgC; glucose-1-phosphate adenylyltransferase [EC:2.7.7.27]
K00975	17651.3	20698.7	-0.270166	0.889303	-0.229767	0.110697	Cellular Processes	Cellular community - prokaryotes	Biofilm formation - Escherichia coli [PATH:ko02026]	glgC; glucose-1-phosphate adenylyltransferase [EC:2.7.7.27]
K00975	17651.3	20698.7	-0.270166	0.889303	-0.229767	0.110697	Metabolism	Carbohydrate metabolism	Amino sugar and nucleotide sugar metabolism [PATH:ko00520]	glgC; glucose-1-phosphate adenylyltransferase [EC:2.7.7.27]
K00703	18816.3	21688.1	-0.210253	0.903579	-0.204921	0.0964209	Cellular Processes	Cellular community - prokaryotes	Biofilm formation - Escherichia coli [PATH:ko02026]	glgA; starch synthase [EC:2.4.1.21]
K00703	18816.3	21688.1	-0.210253	0.903579	-0.204921	0.0964209	Brite Hierarchies	Protein families: metabolism	Glycosyltransferases [BR:ko01003]	glgA; starch synthase [EC:2.4.1.21]
K00703	18816.3	21688.1	-0.210253	0.903579	-0.204921	0.0964209	Metabolism	Carbohydrate metabolism	Starch and sucrose metabolism [PATH:ko00500]	glgA; starch synthase [EC:2.4.1.21]
K00688	28807.7	32803.5	-0.415134	0.816935	-0.187395	0.183065	Organismal Systems	Endocrine system	Glucagon signaling pathway [PATH:ko04922]	PYG, glgP; glycogen phosphorylase [EC:2.4.1.1]
K00688	28807.7	32803.5	-0.415134	0.816935	-0.187395	0.183065	Cellular Processes	Cellular community - prokaryotes	Biofilm formation - Escherichia coli [PATH:ko02026]	PYG, glgP; glycogen phosphorylase [EC:2.4.1.1]
K00688	28807.7	32803.5	-0.415134	0.816935	-0.187395	0.183065	Cellular Processes	Cell growth and death	Necroptosis [PATH:ko04217]	PYG, glgP; glycogen phosphorylase [EC:2.4.1.1]
K00688	28807.7	32803.5	-0.415134	0.816935	-0.187395	0.183065	Organismal Systems	Endocrine system	Insulin signaling pathway [PATH:ko04910]	PYG, glgP; glycogen phosphorylase [EC:2.4.1.1]
K00688	28807.7	32803.5	-0.415134	0.816935	-0.187395	0.183065	Metabolism	Carbohydrate metabolism	Starch and sucrose metabolism [PATH:ko00500]	PYG, glgP; glycogen phosphorylase [EC:2.4.1.1]
K00688	28807.7	32803.5	-0.415134	0.816935	-0.187395	0.183065	Human Diseases	Endocrine and metabolic disease	Insulin resistance [PATH:ko04931]	PYG, glgP; glycogen phosphorylase [EC:2.4.1.1]
K04761	1334.6	1519.46	-0.138584	0.913842	-0.187152	0.0861581	Brite Hierarchies	Protein families: genetic information processing	Transcription factors [BR:ko03000]	oxyR; LysR family transcriptional regulator, hydrogen peroxide-inducible genes activator
K04761	1334.6	1519.46	-0.138584	0.913842	-0.187152	0.0861581	Cellular Processes	Cellular community - prokaryotes	Biofilm formation - Escherichia coli [PATH:ko02026]	oxyR; LysR family transcriptional regulator, hydrogen peroxide-inducible genes activator
K07638	63.0568	67.8164	-0.0232483	0.921619	-0.10498	0.0783809	Environmental Information Processing	Signal transduction	Two-component system [PATH:ko02020]	envZ; two-component system, OmpR family, osmolarity sensor histidine kinase EnvZ [EC:2.7.13.3]
K07638	63.0568	67.8164	-0.0232483	0.921619	-0.10498	0.0783809	Brite Hierarchies	Protein families: metabolism	Protein kinases [BR:ko01001]	envZ; two-component system, OmpR family, osmolarity sensor histidine kinase EnvZ [EC:2.7.13.3]
K07638	63.0568	67.8164	-0.0232483	0.921619	-0.10498	0.0783809	Brite Hierarchies	Protein families: signaling and cellular processes	Two-component system [BR:ko02022]	envZ; two-component system, OmpR family, osmolarity sensor histidine kinase EnvZ [EC:2.7.13.3]
K07638	63.0568	67.8164	-0.0232483	0.921619	-0.10498	0.0783809	Cellular Processes	Cellular community - prokaryotes	Biofilm formation - Escherichia coli [PATH:ko02026]	envZ; two-component system, OmpR family, osmolarity sensor histidine kinase EnvZ [EC:2.7.13.3]
K00694	37.1249	39.4153	-0.0219189	0.921673	-0.0863682	0.0783274	Metabolism	Carbohydrate metabolism	Starch and sucrose metabolism [PATH:ko00500]	bcsA; cellulose synthase (UDP-forming) [EC:2.4.1.12]
K00694	37.1249	39.4153	-0.0219189	0.921673	-0.0863682	0.0783274	Brite Hierarchies	Protein families: metabolism	Glycosyltransferases [BR:ko01003]	bcsA; cellulose synthase (UDP-forming) [EC:2.4.1.12]
K00694	37.1249	39.4153	-0.0219189	0.921673	-0.0863682	0.0783274	Cellular Processes	Cellular community - prokaryotes	Biofilm formation - Escherichia coli [PATH:ko02026]	bcsA; cellulose synthase (UDP-forming) [EC:2.4.1.12]
K07173	4223.02	4436.82	-0.0793499	0.918533	-0.0712483	0.0814666	Cellular Processes	Cellular community - prokaryotes	Biofilm formation - Vibrio cholerae [PATH:ko05111]	luxS; S-ribosylhomocysteine lyase [EC:4.4.1.21]
K07173	4223.02	4436.82	-0.0793499	0.918533	-0.0712483	0.0814666	Cellular Processes	Cellular community - prokaryotes	Quorum sensing [PATH:ko02024]	luxS; S-ribosylhomocysteine lyase [EC:4.4.1.21]
K07173	4223.02	4436.82	-0.0793499	0.918533	-0.0712483	0.0814666	Cellular Processes	Cellular community - prokaryotes	Biofilm formation - Escherichia coli [PATH:ko02026]	luxS; S-ribosylhomocysteine lyase [EC:4.4.1.21]
K07173	4223.02	4436.82	-0.0793499	0.918533	-0.0712483	0.0814666	Metabolism	Amino acid metabolism	Cysteine and methionine metabolism [PATH:ko00270]	luxS; S-ribosylhomocysteine lyase [EC:4.4.1.21]
K02460	1.75719	1.84361	-0.0145727	0.921946	-0.0692609	0.0780539	Environmental Information Processing	Membrane transport	Bacterial secretion system [PATH:ko03070]	gspK; general secretion pathway protein K
K02460	1.75719	1.84361	-0.0145727	0.921946	-0.0692609	0.0780539	Brite Hierarchies	Protein families: signaling and cellular processes	Secretion system [BR:ko02044]	gspK; general secretion pathway protein K
K02460	1.75719	1.84361	-0.0145727	0.921946	-0.0692609	0.0780539	Cellular Processes	Cellular community - prokaryotes	Biofilm formation - Vibrio cholerae [PATH:ko05111]	gspK; general secretion pathway protein K
K07773	145.093	152.143	-0.0206364	0.921723	-0.0684504	0.0782769	Brite Hierarchies	Protein families: signaling and cellular processes	Two-component system [BR:ko02022]	arcA; two-component system, OmpR family, aerobic respiration control protein ArcA
K07773	145.093	152.143	-0.0206364	0.921723	-0.0684504	0.0782769	Cellular Processes	Cellular community - prokaryotes	Biofilm formation - Escherichia coli [PATH:ko02026]	arcA; two-component system, OmpR family, aerobic respiration control protein ArcA
K07773	145.093	152.143	-0.0206364	0.921723	-0.0684504	0.0782769	Environmental Information Processing	Signal transduction	Two-component system [PATH:ko02020]	arcA; two-component system, OmpR family, aerobic respiration control protein ArcA
K03666	572.728	597.715	-0.0272785	0.921449	-0.061606	0.0785507	Cellular Processes	Cellular community - prokaryotes	Biofilm formation - Vibrio cholerae [PATH:ko05111]	hfq; host factor-I protein
K03666	572.728	597.715	-0.0272785	0.921449	-0.061606	0.0785507	Cellular Processes	Cellular community - prokaryotes	Quorum sensing [PATH:ko02024]	hfq; host factor-I protein
K03666	572.728	597.715	-0.0272785	0.921449	-0.061606	0.0785507	Brite Hierarchies	Protein families: genetic information processing	Chromosome and associated proteins [BR:ko03036]	hfq; host factor-I protein
K03666	572.728	597.715	-0.0272785	0.921449	-0.061606	0.0785507	Brite Hierarchies	Protein families: genetic information processing	Messenger RNA biogenesis [BR:ko03019]	hfq; host factor-I protein
K03666	572.728	597.715	-0.0272785	0.921449	-0.061606	0.0785507	Genetic Information Processing	Folding, sorting and degradation	RNA degradation [PATH:ko03018]	hfq; host factor-I protein
K02454	2563.37	2658.2	-0.0422011	0.920728	-0.0524051	0.0792716	Environmental Information Processing	Membrane transport	Bacterial secretion system [PATH:ko03070]	gspE; general secretion pathway protein E [EC:7.4.2.8]
K02454	2563.37	2658.2	-0.0422011	0.920728	-0.0524051	0.0792716	Cellular Processes	Cellular community - prokaryotes	Biofilm formation - Vibrio cholerae [PATH:ko05111]	gspE; general secretion pathway protein E [EC:7.4.2.8]
K02454	2563.37	2658.2	-0.0422011	0.920728	-0.0524051	0.0792716	Brite Hierarchies	Protein families: signaling and cellular processes	Secretion system [BR:ko02044]	gspE; general secretion pathway protein E [EC:7.4.2.8]
K05851	470.162	477.454	-0.0090733	0.922126	-0.0222021	0.0778735	Metabolism	Nucleotide metabolism	Purine metabolism [PATH:ko00230]	cyaA; adenylate cyclase, class 1 [EC:4.6.1.1]
K05851	470.162	477.454	-0.0090733	0.922126	-0.0222021	0.0778735	Cellular Processes	Cellular community - prokaryotes	Biofilm formation - Escherichia coli [PATH:ko02026]	cyaA; adenylate cyclase, class 1 [EC:4.6.1.1]
K05851	470.162	477.454	-0.0090733	0.922126	-0.0222021	0.0778735	Cellular Processes	Cellular community - prokaryotes	Biofilm formation - Vibrio cholerae [PATH:ko05111]	cyaA; adenylate cyclase, class 1 [EC:4.6.1.1]
K02777	3294.07	3173.62	0.0572716	0.923169	0.0537455	0.0768314	Metabolism	Carbohydrate metabolism	Starch and sucrose metabolism [PATH:ko00500]	crr; sugar PTS system EIIA component [EC:2.7.1.-]
K02777	3294.07	3173.62	0.0572716	0.923169	0.0537455	0.0768314	Metabolism	Carbohydrate metabolism	Amino sugar and nucleotide sugar metabolism [PATH:ko00520]	crr; sugar PTS system EIIA component [EC:2.7.1.-]
K02777	3294.07	3173.62	0.0572716	0.923169	0.0537455	0.0768314	Cellular Processes	Cellular community - prokaryotes	Biofilm formation - Vibrio cholerae [PATH:ko05111]	crr; sugar PTS system EIIA component [EC:2.7.1.-]
K02777	3294.07	3173.62	0.0572716	0.923169	0.0537455	0.0768314	Environmental Information Processing	Membrane transport	Phosphotransferase system (PTS) [PATH:ko02060]	crr; sugar PTS system EIIA component [EC:2.7.1.-]
K02777	3294.07	3173.62	0.0572716	0.923169	0.0537455	0.0768314	Metabolism	Carbohydrate metabolism	Glycolysis / Gluconeogenesis [PATH:ko00010]	crr; sugar PTS system EIIA component [EC:2.7.1.-]
K02777	3294.07	3173.62	0.0572716	0.923169	0.0537455	0.0768314	Cellular Processes	Cellular community - prokaryotes	Biofilm formation - Escherichia coli [PATH:ko02026]	crr; sugar PTS system EIIA component [EC:2.7.1.-]
K02777	3294.07	3173.62	0.0572716	0.923169	0.0537455	0.0768314	Brite Hierarchies	Protein families: signaling and cellular processes	Transporters [BR:ko02000]	crr; sugar PTS system EIIA component [EC:2.7.1.-]
K03557	75.3075	68.2652	0.036297	0.923013	0.141644	0.0769869	Brite Hierarchies	Protein families: genetic information processing	Transcription factors [BR:ko03000]	fis; Fis family transcriptional regulator, factor for inversion stimulation protein
K03557	75.3075	68.2652	0.036297	0.923013	0.141644	0.0769869	Cellular Processes	Cellular community - prokaryotes	Biofilm formation - Vibrio cholerae [PATH:ko05111]	fis; Fis family transcriptional regulator, factor for inversion stimulation protein
K03557	75.3075	68.2652	0.036297	0.923013	0.141644	0.0769869	Brite Hierarchies	Protein families: genetic information processing	DNA repair and recombination proteins [BR:ko03400]	fis; Fis family transcriptional regulator, factor for inversion stimulation protein
K03557	75.3075	68.2652	0.036297	0.923013	0.141644	0.0769869	Brite Hierarchies	Protein families: genetic information processing	Chromosome and associated proteins [BR:ko03036]	fis; Fis family transcriptional regulator, factor for inversion stimulation protein
K01991	272.184	245.583	0.0578999	0.92317	0.148373	0.0768295	Brite Hierarchies	Protein families: signaling and cellular processes	Transporters [BR:ko02000]	wza, gfcE; polysaccharide biosynthesis/export protein
K01991	272.184	245.583	0.0578999	0.92317	0.148373	0.0768295	Cellular Processes	Cellular community - prokaryotes	Biofilm formation - Escherichia coli [PATH:ko02026]	wza, gfcE; polysaccharide biosynthesis/export protein
K01991	272.184	245.583	0.0578999	0.92317	0.148373	0.0768295	Environmental Information Processing	Signal transduction	Two-component system [PATH:ko02020]	wza, gfcE; polysaccharide biosynthesis/export protein
K02455	169.586	150.95	0.0488477	0.923126	0.167943	0.0768741	Brite Hierarchies	Protein families: signaling and cellular processes	Secretion system [BR:ko02044]	gspF; general secretion pathway protein F
K02455	169.586	150.95	0.0488477	0.923126	0.167943	0.0768741	Cellular Processes	Cellular community - prokaryotes	Biofilm formation - Vibrio cholerae [PATH:ko05111]	gspF; general secretion pathway protein F
K02455	169.586	150.95	0.0488477	0.923126	0.167943	0.0768741	Environmental Information Processing	Membrane transport	Bacterial secretion system [PATH:ko03070]	gspF; general secretion pathway protein F
K21085	21.1041	18.7078	0.0444458	0.923093	0.173887	0.0769075	Cellular Processes	Cellular community - prokaryotes	Biofilm formation - Escherichia coli [PATH:ko02026]	yedQ; diguanylate cyclase [EC:2.7.7.65]
K00640	2803.48	2336.71	0.185844	0.917252	0.26274	0.0827477	Metabolism	Amino acid metabolism	Cysteine and methionine metabolism [PATH:ko00270]	cysE; serine O-acetyltransferase [EC:2.3.1.30]
K00640	2803.48	2336.71	0.185844	0.917252	0.26274	0.0827477	Metabolism	Energy metabolism	Sulfur metabolism [PATH:ko00920]	cysE; serine O-acetyltransferase [EC:2.3.1.30]
K00640	2803.48	2336.71	0.185844	0.917252	0.26274	0.0827477	Cellular Processes	Cellular community - prokaryotes	Biofilm formation - Vibrio cholerae [PATH:ko05111]	cysE; serine O-acetyltransferase [EC:2.3.1.30]
K13491	7.89286	6.46182	0.0506041	0.923137	0.288607	0.0768628	Environmental Information Processing	Signal transduction	Two-component system [PATH:ko02020]	wspF; two-component system, chemotaxis family, response regulator WspF [EC:3.1.1.61]
K13491	7.89286	6.46182	0.0506041	0.923137	0.288607	0.0768628	Brite Hierarchies	Protein families: signaling and cellular processes	Two-component system [BR:ko02022]	wspF; two-component system, chemotaxis family, response regulator WspF [EC:3.1.1.61]
K13491	7.89286	6.46182	0.0506041	0.923137	0.288607	0.0768628	Cellular Processes	Cellular community - prokaryotes	Biofilm formation - Pseudomonas aeruginosa [PATH:ko02025]	wspF; two-component system, chemotaxis family, response regulator WspF [EC:3.1.1.61]
K03563	893.052	720.415	0.161462	0.919139	0.309916	0.0808608	Environmental Information Processing	Signal transduction	Two-component system [PATH:ko02020]	csrA; carbon storage regulator
K03563	893.052	720.415	0.161462	0.919139	0.309916	0.0808608	Cellular Processes	Cellular community - prokaryotes	Biofilm formation - Pseudomonas aeruginosa [PATH:ko02025]	csrA; carbon storage regulator
K03563	893.052	720.415	0.161462	0.919139	0.309916	0.0808608	Cellular Processes	Cellular community - prokaryotes	Biofilm formation - Escherichia coli [PATH:ko02026]	csrA; carbon storage regulator
K03563	893.052	720.415	0.161462	0.919139	0.309916	0.0808608	Brite Hierarchies	Protein families: genetic information processing	Messenger RNA biogenesis [BR:ko03019]	csrA; carbon storage regulator
K03563	893.052	720.415	0.161462	0.919139	0.309916	0.0808608	Cellular Processes	Cellular community - prokaryotes	Biofilm formation - Vibrio cholerae [PATH:ko05111]	csrA; carbon storage regulator
K01912	206.47	160.57	0.129181	0.921429	0.362729	0.0785713	Metabolism	Amino acid metabolism	Phenylalanine metabolism [PATH:ko00360]	paaK; phenylacetate-CoA ligase [EC:6.2.1.30]
K01912	206.47	160.57	0.129181	0.921429	0.362729	0.0785713	Cellular Processes	Cellular community - prokaryotes	Biofilm formation - Vibrio cholerae [PATH:ko05111]	paaK; phenylacetate-CoA ligase [EC:6.2.1.30]
K20968	12.8143	9.93454	0.0803351	0.923093	0.367227	0.0769068	Cellular Processes	Cellular community - prokaryotes	Biofilm formation - Pseudomonas aeruginosa [PATH:ko02025]	exsA; AraC family transcriptional regulator, exoenzyme S synthesis regulatory protein ExsA
K20968	12.8143	9.93454	0.0803351	0.923093	0.367227	0.0769068	Brite Hierarchies	Protein families: genetic information processing	Transcription factors [BR:ko03000]	exsA; AraC family transcriptional regulator, exoenzyme S synthesis regulatory protein ExsA
K03651	145.371	112.649	0.116063	0.922116	0.367912	0.077884	Cellular Processes	Cellular community - prokaryotes	Biofilm formation - Pseudomonas aeruginosa [PATH:ko02025]	cpdA; 3',5'-cyclic-AMP phosphodiesterase [EC:3.1.4.53]
K03651	145.371	112.649	0.116063	0.922116	0.367912	0.077884	Metabolism	Nucleotide metabolism	Purine metabolism [PATH:ko00230]	cpdA; 3',5'-cyclic-AMP phosphodiesterase [EC:3.1.4.53]
K02456	3805.33	2939.58	0.398629	0.924764	0.372412	0.0752355	Environmental Information Processing	Membrane transport	Bacterial secretion system [PATH:ko03070]	gspG; general secretion pathway protein G
K02456	3805.33	2939.58	0.398629	0.924764	0.372412	0.0752355	Brite Hierarchies	Protein families: signaling and cellular processes	Secretion system [BR:ko02044]	gspG; general secretion pathway protein G
K02456	3805.33	2939.58	0.398629	0.924764	0.372412	0.0752355	Cellular Processes	Cellular community - prokaryotes	Biofilm formation - Vibrio cholerae [PATH:ko05111]	gspG; general secretion pathway protein G
K11891	1012.44	770.451	0.172811	0.918246	0.394061	0.0817538	Environmental Information Processing	Membrane transport	Bacterial secretion system [PATH:ko03070]	impL, vasK, icmF; type VI secretion system protein ImpL
K11891	1012.44	770.451	0.172811	0.918246	0.394061	0.0817538	Brite Hierarchies	Protein families: signaling and cellular processes	Secretion system [BR:ko02044]	impL, vasK, icmF; type VI secretion system protein ImpL
K11891	1012.44	770.451	0.172811	0.918246	0.394061	0.0817538	Cellular Processes	Cellular community - prokaryotes	Biofilm formation - Pseudomonas aeruginosa [PATH:ko02025]	impL, vasK, icmF; type VI secretion system protein ImpL
K11936	224.131	170.408	0.121442	0.921856	0.395349	0.0781444	Brite Hierarchies	Protein families: metabolism	Glycosyltransferases [BR:ko01003]	pgaC, icaA; poly-beta-1,6-N-acetyl-D-glucosamine synthase [EC:2.4.1.-]
K11936	224.131	170.408	0.121442	0.921856	0.395349	0.0781444	Cellular Processes	Cellular community - prokaryotes	Biofilm formation - Escherichia coli [PATH:ko02026]	pgaC, icaA; poly-beta-1,6-N-acetyl-D-glucosamine synthase [EC:2.4.1.-]
K12992	170.372	127.166	0.123631	0.921741	0.421983	0.0782589	Cellular Processes	Cellular community - prokaryotes	Biofilm formation - Pseudomonas aeruginosa [PATH:ko02025]	rfbN; rhamnosyltransferase [EC:2.4.1.-]
K12992	170.372	127.166	0.123631	0.921741	0.421983	0.0782589	Brite Hierarchies	Protein families: metabolism	Lipopolysaccharide biosynthesis proteins [BR:ko01005]	rfbN; rhamnosyltransferase [EC:2.4.1.-]
K12992	170.372	127.166	0.123631	0.921741	0.421983	0.0782589	Brite Hierarchies	Protein families: metabolism	Glycosyltransferases [BR:ko01003]	rfbN; rhamnosyltransferase [EC:2.4.1.-]
K21023	493.137	352.057	0.175796	0.918014	0.486182	0.0819864	Cellular Processes	Cellular community - prokaryotes	Biofilm formation - Pseudomonas aeruginosa [PATH:ko02025]	mucR; diguanylate cyclase [EC:2.7.7.65]
K02453	397.077	272.243	0.192381	0.916784	0.544526	0.0832161	Brite Hierarchies	Protein families: signaling and cellular processes	Secretion system [BR:ko02044]	gspD; general secretion pathway protein D
K02453	397.077	272.243	0.192381	0.916784	0.544526	0.0832161	Environmental Information Processing	Membrane transport	Bacterial secretion system [PATH:ko03070]	gspD; general secretion pathway protein D
K02453	397.077	272.243	0.192381	0.916784	0.544526	0.0832161	Cellular Processes	Cellular community - prokaryotes	Biofilm formation - Vibrio cholerae [PATH:ko05111]	gspD; general secretion pathway protein D
K11531	220.63	150.442	0.177263	0.9179	0.552421	0.0821	Cellular Processes	Cellular community - prokaryotes	Quorum sensing [PATH:ko02024]	lsrR; lsr operon transcriptional repressor
K11531	220.63	150.442	0.177263	0.9179	0.552421	0.0821	Brite Hierarchies	Protein families: genetic information processing	Transcription factors [BR:ko03000]	lsrR; lsr operon transcriptional repressor
K11531	220.63	150.442	0.177263	0.9179	0.552421	0.0821	Cellular Processes	Cellular community - prokaryotes	Biofilm formation - Escherichia coli [PATH:ko02026]	lsrR; lsr operon transcriptional repressor
K16011	921.117	618.039	0.31181	0.916327	0.575686	0.0836726	Metabolism	Carbohydrate metabolism	Amino sugar and nucleotide sugar metabolism [PATH:ko00520]	algA, xanB, rfbA, wbpW, pslB; mannose-1-phosphate guanylyltransferase / mannose-6-phosphate isomerase [EC:2.7.7.13 5.3.1.8]
K16011	921.117	618.039	0.31181	0.916327	0.575686	0.0836726	Cellular Processes	Cellular community - prokaryotes	Biofilm formation - Pseudomonas aeruginosa [PATH:ko02025]	algA, xanB, rfbA, wbpW, pslB; mannose-1-phosphate guanylyltransferase / mannose-6-phosphate isomerase [EC:2.7.7.13 5.3.1.8]
K16011	921.117	618.039	0.31181	0.916327	0.575686	0.0836726	Metabolism	Carbohydrate metabolism	Fructose and mannose metabolism [PATH:ko00051]	algA, xanB, rfbA, wbpW, pslB; mannose-1-phosphate guanylyltransferase / mannose-6-phosphate isomerase [EC:2.7.7.13 5.3.1.8]
K11907	737.137	491.889	0.214772	0.915428	0.583599	0.0845719	Environmental Information Processing	Membrane transport	Bacterial secretion system [PATH:ko03070]	vasG, clpV; type VI secretion system protein VasG
K11907	737.137	491.889	0.214772	0.915428	0.583599	0.0845719	Cellular Processes	Cellular community - prokaryotes	Biofilm formation - Pseudomonas aeruginosa [PATH:ko02025]	vasG, clpV; type VI secretion system protein VasG
K11907	737.137	491.889	0.214772	0.915428	0.583599	0.0845719	Brite Hierarchies	Protein families: signaling and cellular processes	Secretion system [BR:ko02044]	vasG, clpV; type VI secretion system protein VasG
K02658	349.343	232.372	0.199317	0.916318	0.588206	0.0836816	Brite Hierarchies	Protein families: signaling and cellular processes	Two-component system [BR:ko02022]	pilH; twitching motility two-component system response regulator PilH
K02658	349.343	232.372	0.199317	0.916318	0.588206	0.0836816	Environmental Information Processing	Signal transduction	Two-component system [PATH:ko02020]	pilH; twitching motility two-component system response regulator PilH
K02658	349.343	232.372	0.199317	0.916318	0.588206	0.0836816	Brite Hierarchies	Protein families: signaling and cellular processes	Secretion system [BR:ko02044]	pilH; twitching motility two-component system response regulator PilH
K02658	349.343	232.372	0.199317	0.916318	0.588206	0.0836816	Cellular Processes	Cellular community - prokaryotes	Biofilm formation - Pseudomonas aeruginosa [PATH:ko02025]	pilH; twitching motility two-component system response regulator PilH
K02658	349.343	232.372	0.199317	0.916318	0.588206	0.0836816	Brite Hierarchies	Protein families: signaling and cellular processes	Bacterial motility proteins [BR:ko02035]	pilH; twitching motility two-component system response regulator PilH
K02660	540.329	354.102	0.237901	0.914569	0.609676	0.0854307	Brite Hierarchies	Protein families: signaling and cellular processes	Bacterial motility proteins [BR:ko02035]	pilJ; twitching motility protein PilJ
K02660	540.329	354.102	0.237901	0.914569	0.609676	0.0854307	Brite Hierarchies	Protein families: signaling and cellular processes	Secretion system [BR:ko02044]	pilJ; twitching motility protein PilJ
K02660	540.329	354.102	0.237901	0.914569	0.609676	0.0854307	Cellular Processes	Cellular community - prokaryotes	Biofilm formation - Pseudomonas aeruginosa [PATH:ko02025]	pilJ; twitching motility protein PilJ
K02660	540.329	354.102	0.237901	0.914569	0.609676	0.0854307	Environmental Information Processing	Signal transduction	Two-component system [PATH:ko02020]	pilJ; twitching motility protein PilJ
K11893	1005.51	654.794	0.259116	0.914367	0.618819	0.0856334	Brite Hierarchies	Protein families: signaling and cellular processes	Secretion system [BR:ko02044]	impJ, vasE; type VI secretion system protein ImpJ
K11893	1005.51	654.794	0.259116	0.914367	0.618819	0.0856334	Cellular Processes	Cellular community - prokaryotes	Biofilm formation - Pseudomonas aeruginosa [PATH:ko02025]	impJ, vasE; type VI secretion system protein ImpJ
K02657	366.31	232.51	0.216246	0.915355	0.655774	0.0846445	Brite Hierarchies	Protein families: signaling and cellular processes	Bacterial motility proteins [BR:ko02035]	pilG; twitching motility two-component system response regulator PilG
K02657	366.31	232.51	0.216246	0.915355	0.655774	0.0846445	Brite Hierarchies	Protein families: signaling and cellular processes	Secretion system [BR:ko02044]	pilG; twitching motility two-component system response regulator PilG
K02657	366.31	232.51	0.216246	0.915355	0.655774	0.0846445	Brite Hierarchies	Protein families: signaling and cellular processes	Two-component system [BR:ko02022]	pilG; twitching motility two-component system response regulator PilG
K02657	366.31	232.51	0.216246	0.915355	0.655774	0.0846445	Environmental Information Processing	Signal transduction	Two-component system [PATH:ko02020]	pilG; twitching motility two-component system response regulator PilG
K02657	366.31	232.51	0.216246	0.915355	0.655774	0.0846445	Cellular Processes	Cellular community - prokaryotes	Biofilm formation - Pseudomonas aeruginosa [PATH:ko02025]	pilG; twitching motility two-component system response regulator PilG
K11900	538.972	330.977	0.28142	0.914788	0.703482	0.0852119	Cellular Processes	Cellular community - prokaryotes	Biofilm formation - Pseudomonas aeruginosa [PATH:ko02025]	impC; type VI secretion system protein ImpC
K11900	538.972	330.977	0.28142	0.914788	0.703482	0.0852119	Brite Hierarchies	Protein families: signaling and cellular processes	Secretion system [BR:ko02044]	impC; type VI secretion system protein ImpC
K11901	532.997	314.76	0.218789	0.915235	0.759875	0.0847647	Cellular Processes	Cellular community - prokaryotes	Biofilm formation - Pseudomonas aeruginosa [PATH:ko02025]	impB; type VI secretion system protein ImpB
K11901	532.997	314.76	0.218789	0.915235	0.759875	0.0847647	Brite Hierarchies	Protein families: signaling and cellular processes	Secretion system [BR:ko02044]	impB; type VI secretion system protein ImpB
K03087	1300.8	765.116	0.388478	0.923562	0.765643	0.0764376	Brite Hierarchies	Protein families: genetic information processing	Transcription machinery [BR:ko03021]	rpoS; RNA polymerase nonessential primary-like sigma factor
K03087	1300.8	765.116	0.388478	0.923562	0.765643	0.0764376	Cellular Processes	Cellular community - prokaryotes	Biofilm formation - Vibrio cholerae [PATH:ko05111]	rpoS; RNA polymerase nonessential primary-like sigma factor
K03087	1300.8	765.116	0.388478	0.923562	0.765643	0.0764376	Cellular Processes	Cellular community - prokaryotes	Biofilm formation - Escherichia coli [PATH:ko02026]	rpoS; RNA polymerase nonessential primary-like sigma factor
K06204	292.485	171.5	0.264843	0.914413	0.770155	0.0855867	Brite Hierarchies	Protein families: genetic information processing	Ribosome biogenesis [BR:ko03009]	dksA; DnaK suppressor protein
K06204	292.485	171.5	0.264843	0.914413	0.770155	0.0855867	Brite Hierarchies	Protein families: genetic information processing	Transcription factors [BR:ko03000]	dksA; DnaK suppressor protein
K06204	292.485	171.5	0.264843	0.914413	0.770155	0.0855867	Brite Hierarchies	Protein families: genetic information processing	Transcription machinery [BR:ko03021]	dksA; DnaK suppressor protein
K06204	292.485	171.5	0.264843	0.914413	0.770155	0.0855867	Cellular Processes	Cellular community - prokaryotes	Biofilm formation - Escherichia coli [PATH:ko02026]	dksA; DnaK suppressor protein
K16554	475.75	274.137	0.240579	0.914512	0.795308	0.0854885	Brite Hierarchies	Protein families: signaling and cellular processes	Transporters [BR:ko02000]	exoP, vpsO; polysaccharide biosynthesis transport protein
K16554	475.75	274.137	0.240579	0.914512	0.795308	0.0854885	Cellular Processes	Cellular community - prokaryotes	Biofilm formation - Vibrio cholerae [PATH:ko05111]	exoP, vpsO; polysaccharide biosynthesis transport protein
K10941	62.0161	32.1165	0.284581	0.914899	0.94933	0.0851012	Cellular Processes	Cellular community - prokaryotes	Biofilm formation - Vibrio cholerae [PATH:ko05111]	fleQ, flrA; sigma-54 dependent transcriptional regulator, flagellar regulatory protein
K10941	62.0161	32.1165	0.284581	0.914899	0.94933	0.0851012	Cellular Processes	Cellular community - prokaryotes	Biofilm formation - Pseudomonas aeruginosa [PATH:ko02025]	fleQ, flrA; sigma-54 dependent transcriptional regulator, flagellar regulatory protein
K10941	62.0161	32.1165	0.284581	0.914899	0.94933	0.0851012	Environmental Information Processing	Signal transduction	Two-component system [PATH:ko02020]	fleQ, flrA; sigma-54 dependent transcriptional regulator, flagellar regulatory protein
K10941	62.0161	32.1165	0.284581	0.914899	0.94933	0.0851012	Brite Hierarchies	Protein families: genetic information processing	Transcription factors [BR:ko03000]	fleQ, flrA; sigma-54 dependent transcriptional regulator, flagellar regulatory protein
K10912	2.37681	1.16986	0.208887	0.915741	1.02269	0.0842593	Cellular Processes	Cellular community - prokaryotes	Biofilm formation - Vibrio cholerae [PATH:ko05111]	luxO; two-component system, repressor protein LuxO
K10912	2.37681	1.16986	0.208887	0.915741	1.02269	0.0842593	Cellular Processes	Cellular community - prokaryotes	Quorum sensing [PATH:ko02024]	luxO; two-component system, repressor protein LuxO
K10912	2.37681	1.16986	0.208887	0.915741	1.02269	0.0842593	Environmental Information Processing	Signal transduction	Two-component system [PATH:ko02020]	luxO; two-component system, repressor protein LuxO
K10912	2.37681	1.16986	0.208887	0.915741	1.02269	0.0842593	Brite Hierarchies	Protein families: signaling and cellular processes	Two-component system [BR:ko02022]	luxO; two-component system, repressor protein LuxO
K03606	9.83215	4.46483	0.251536	0.914371	1.1389	0.0856287	Cellular Processes	Cellular community - prokaryotes	Biofilm formation - Vibrio cholerae [PATH:ko05111]	wcaJ; putative colanic acid biosysnthesis UDP-glucose lipid carrier transferase
K10909	96.9071	38.4821	0.395087	0.924337	1.33241	0.0756633	Cellular Processes	Cellular community - prokaryotes	Biofilm formation - Vibrio cholerae [PATH:ko05111]	luxQ; two-component system, autoinducer 2 sensor kinase/phosphatase LuxQ [EC:2.7.13.3 3.1.3.-]
K10909	96.9071	38.4821	0.395087	0.924337	1.33241	0.0756633	Brite Hierarchies	Protein families: metabolism	Protein kinases [BR:ko01001]	luxQ; two-component system, autoinducer 2 sensor kinase/phosphatase LuxQ [EC:2.7.13.3 3.1.3.-]
K10909	96.9071	38.4821	0.395087	0.924337	1.33241	0.0756633	Environmental Information Processing	Signal transduction	Two-component system [PATH:ko02020]	luxQ; two-component system, autoinducer 2 sensor kinase/phosphatase LuxQ [EC:2.7.13.3 3.1.3.-]
K10909	96.9071	38.4821	0.395087	0.924337	1.33241	0.0756633	Cellular Processes	Cellular community - prokaryotes	Quorum sensing [PATH:ko02024]	luxQ; two-component system, autoinducer 2 sensor kinase/phosphatase LuxQ [EC:2.7.13.3 3.1.3.-]
K10909	96.9071	38.4821	0.395087	0.924337	1.33241	0.0756633	Brite Hierarchies	Protein families: signaling and cellular processes	Two-component system [BR:ko02022]	luxQ; two-component system, autoinducer 2 sensor kinase/phosphatase LuxQ [EC:2.7.13.3 3.1.3.-]
K10961	3.68129	1.44493	0.254093	0.914361	1.34921	0.0856387	Brite Hierarchies	Protein families: signaling and cellular processes	Secretion system [BR:ko02044]	tcpI; toxin coregulated pilus biosynthesis protein I
K10961	3.68129	1.44493	0.254093	0.914361	1.34921	0.0856387	Cellular Processes	Cellular community - prokaryotes	Biofilm formation - Vibrio cholerae [PATH:ko05111]	tcpI; toxin coregulated pilus biosynthesis protein I
K02398	92.9278	34.7015	0.34465	0.918992	1.42111	0.0810077	Cellular Processes	Cellular community - prokaryotes	Biofilm formation - Pseudomonas aeruginosa [PATH:ko02025]	flgM; negative regulator of flagellin synthesis FlgM
K02398	92.9278	34.7015	0.34465	0.918992	1.42111	0.0810077	Environmental Information Processing	Signal transduction	Two-component system [PATH:ko02020]	flgM; negative regulator of flagellin synthesis FlgM
K02398	92.9278	34.7015	0.34465	0.918992	1.42111	0.0810077	Cellular Processes	Cell motility	Flagellar assembly [PATH:ko02040]	flgM; negative regulator of flagellin synthesis FlgM
K02398	92.9278	34.7015	0.34465	0.918992	1.42111	0.0810077	Cellular Processes	Cellular community - prokaryotes	Biofilm formation - Escherichia coli [PATH:ko02026]	flgM; negative regulator of flagellin synthesis FlgM
K02398	92.9278	34.7015	0.34465	0.918992	1.42111	0.0810077	Brite Hierarchies	Protein families: signaling and cellular processes	Bacterial motility proteins [BR:ko02035]	flgM; negative regulator of flagellin synthesis FlgM
K20966	4.19285	1.02527	0.368581	0.921377	2.03193	0.0786232	Cellular Processes	Cellular community - prokaryotes	Biofilm formation - Vibrio cholerae [PATH:ko05111]	mbaA; c-di-GMP phosphodiesterase [EC:3.1.4.52]
K11903	3.93162	0.827115	0.422939	0.928027	2.24897	0.071973	Cellular Processes	Cellular community - prokaryotes	Biofilm formation - Pseudomonas aeruginosa [PATH:ko02025]	hcp; type VI secretion system secreted protein Hcp
K11903	3.93162	0.827115	0.422939	0.928027	2.24897	0.071973	Environmental Information Processing	Membrane transport	Bacterial secretion system [PATH:ko03070]	hcp; type VI secretion system secreted protein Hcp
K11903	3.93162	0.827115	0.422939	0.928027	2.24897	0.071973	Brite Hierarchies	Protein families: signaling and cellular processes	Secretion system [BR:ko02044]	hcp; type VI secretion system secreted protein Hcp
K02659	61.4548	7.34622	0.649974	0.954032	3.06445	0.0459681	Brite Hierarchies	Protein families: signaling and cellular processes	Bacterial motility proteins [BR:ko02035]	pilI; twitching motility protein PilI
K02659	61.4548	7.34622	0.649974	0.954032	3.06445	0.0459681	Cellular Processes	Cellular community - prokaryotes	Biofilm formation - Pseudomonas aeruginosa [PATH:ko02025]	pilI; twitching motility protein PilI
K02659	61.4548	7.34622	0.649974	0.954032	3.06445	0.0459681	Brite Hierarchies	Protein families: signaling and cellular processes	Secretion system [BR:ko02044]	pilI; twitching motility protein PilI
K02659	61.4548	7.34622	0.649974	0.954032	3.06445	0.0459681	Environmental Information Processing	Signal transduction	Two-component system [PATH:ko02020]	pilI; twitching motility protein PilI
K02459	6.89966	0.695014	0.617701	0.954627	3.31141	0.0453735	Environmental Information Processing	Membrane transport	Bacterial secretion system [PATH:ko03070]	gspJ; general secretion pathway protein J
K02459	6.89966	0.695014	0.617701	0.954627	3.31141	0.0453735	Brite Hierarchies	Protein families: signaling and cellular processes	Secretion system [BR:ko02044]	gspJ; general secretion pathway protein J
K02459	6.89966	0.695014	0.617701	0.954627	3.31141	0.0453735	Cellular Processes	Cellular community - prokaryotes	Biofilm formation - Vibrio cholerae [PATH:ko05111]	gspJ; general secretion pathway protein J
K02402	607.553	55.5803	0.845514	0.91658	3.45036	0.0834197	Cellular Processes	Cellular community - prokaryotes	Biofilm formation - Escherichia coli [PATH:ko02026]	flhC; flagellar transcriptional activator FlhC
K02402	607.553	55.5803	0.845514	0.91658	3.45036	0.0834197	Cellular Processes	Cell motility	Flagellar assembly [PATH:ko02040]	flhC; flagellar transcriptional activator FlhC
K02402	607.553	55.5803	0.845514	0.91658	3.45036	0.0834197	Environmental Information Processing	Signal transduction	Two-component system [PATH:ko02020]	flhC; flagellar transcriptional activator FlhC
K02402	607.553	55.5803	0.845514	0.91658	3.45036	0.0834197	Cellular Processes	Cellular community - prokaryotes	Quorum sensing [PATH:ko02024]	flhC; flagellar transcriptional activator FlhC
K02402	607.553	55.5803	0.845514	0.91658	3.45036	0.0834197	Brite Hierarchies	Protein families: signaling and cellular processes	Bacterial motility proteins [BR:ko02035]	flhC; flagellar transcriptional activator FlhC
K02457	39.585	2.67653	0.62131	0.954656	3.88652	0.0453439	Cellular Processes	Cellular community - prokaryotes	Biofilm formation - Vibrio cholerae [PATH:ko05111]	gspH; general secretion pathway protein H
K02457	39.585	2.67653	0.62131	0.954656	3.88652	0.0453439	Brite Hierarchies	Protein families: signaling and cellular processes	Secretion system [BR:ko02044]	gspH; general secretion pathway protein H
K02457	39.585	2.67653	0.62131	0.954656	3.88652	0.0453439	Environmental Information Processing	Membrane transport	Bacterial secretion system [PATH:ko03070]	gspH; general secretion pathway protein H
K21087	25.6809	1.2391	0.738222	0.94222	4.37334	0.0577804	Cellular Processes	Cellular community - prokaryotes	Biofilm formation - Escherichia coli [PATH:ko02026]	ycgR; flagellar brake protein

## Sheet: quorum_sensing
id	control_mean	stannous_mean	theta	prob	log2FC	P	kegg1	kegg2	kegg3	kegg_description
K20532	12.483	27.2833	-0.236999	0.897914	-1.12806	0.102086	Brite Hierarchies	Protein families: signaling and cellular processes	Secretion system [BR:ko02044]	trbG; type IV secretion system protein TrbG
K20532	12.483	27.2833	-0.236999	0.897914	-1.12806	0.102086	Cellular Processes	Cellular community - prokaryotes	Quorum sensing [PATH:ko02024]	trbG; type IV secretion system protein TrbG
K11530	184.454	376.993	-0.364677	0.849074	-1.03128	0.150926	Cellular Processes	Cellular community - prokaryotes	Quorum sensing [PATH:ko02024]	lsrG; (4S)-4-hydroxy-5-phosphonooxypentane-2,3-dione isomerase [EC:5.3.1.32]
K20527	44.7901	77.7574	-0.23751	0.897795	-0.795802	0.102205	Brite Hierarchies	Protein families: signaling and cellular processes	Secretion system [BR:ko02044]	trbB; type IV secretion system protein TrbB [EC:7.4.2.8]
K20527	44.7901	77.7574	-0.23751	0.897795	-0.795802	0.102205	Cellular Processes	Cellular community - prokaryotes	Quorum sensing [PATH:ko02024]	trbB; type IV secretion system protein TrbB [EC:7.4.2.8]
K20530	105.092	172.836	-0.216446	0.902368	-0.717754	0.0976317	Brite Hierarchies	Protein families: signaling and cellular processes	Secretion system [BR:ko02044]	trbE; type IV secretion system protein TrbE [EC:7.4.2.8]
K20530	105.092	172.836	-0.216446	0.902368	-0.717754	0.0976317	Cellular Processes	Cellular community - prokaryotes	Quorum sensing [PATH:ko02024]	trbE; type IV secretion system protein TrbE [EC:7.4.2.8]
K10556	243.784	389.407	-0.253076	0.89397	-0.675671	0.10603	Brite Hierarchies	Protein families: signaling and cellular processes	Transporters [BR:ko02000]	lsrC; AI-2 transport system permease protein
K10556	243.784	389.407	-0.253076	0.89397	-0.675671	0.10603	Cellular Processes	Cellular community - prokaryotes	Quorum sensing [PATH:ko02024]	lsrC; AI-2 transport system permease protein
K10556	243.784	389.407	-0.253076	0.89397	-0.675671	0.10603	Environmental Information Processing	Membrane transport	ABC transporters [PATH:ko02010]	lsrC; AI-2 transport system permease protein
K07707	5.18849	8.11866	-0.104065	0.916867	-0.645928	0.0831334	Cellular Processes	Cellular community - prokaryotes	Quorum sensing [PATH:ko02024]	agrA, blpR, fsrA; two-component system, LytTR family, response regulator AgrA
K07707	5.18849	8.11866	-0.104065	0.916867	-0.645928	0.0831334	Brite Hierarchies	Protein families: signaling and cellular processes	Two-component system [BR:ko02022]	agrA, blpR, fsrA; two-component system, LytTR family, response regulator AgrA
K07707	5.18849	8.11866	-0.104065	0.916867	-0.645928	0.0831334	Environmental Information Processing	Signal transduction	Two-component system [PATH:ko02020]	agrA, blpR, fsrA; two-component system, LytTR family, response regulator AgrA
K07680	8.60398	13.0576	-0.119321	0.915662	-0.60181	0.0843375	Brite Hierarchies	Protein families: metabolism	Protein kinases [BR:ko01001]	comP; two-component system, NarL family, sensor histidine kinase ComP [EC:2.7.13.3]
K07680	8.60398	13.0576	-0.119321	0.915662	-0.60181	0.0843375	Brite Hierarchies	Protein families: signaling and cellular processes	Two-component system [BR:ko02022]	comP; two-component system, NarL family, sensor histidine kinase ComP [EC:2.7.13.3]
K07680	8.60398	13.0576	-0.119321	0.915662	-0.60181	0.0843375	Environmental Information Processing	Signal transduction	Two-component system [PATH:ko02020]	comP; two-component system, NarL family, sensor histidine kinase ComP [EC:2.7.13.3]
K07680	8.60398	13.0576	-0.119321	0.915662	-0.60181	0.0843375	Cellular Processes	Cellular community - prokaryotes	Quorum sensing [PATH:ko02024]	comP; two-component system, NarL family, sensor histidine kinase ComP [EC:2.7.13.3]
K01218	101.208	151.828	-0.179116	0.90879	-0.585107	0.0912099	Cellular Processes	Cellular community - prokaryotes	Quorum sensing [PATH:ko02024]	gmuG; mannan endo-1,4-beta-mannosidase [EC:3.2.1.78]
K01218	101.208	151.828	-0.179116	0.90879	-0.585107	0.0912099	Metabolism	Carbohydrate metabolism	Fructose and mannose metabolism [PATH:ko00051]	gmuG; mannan endo-1,4-beta-mannosidase [EC:3.2.1.78]
K20528	3.86386	5.48369	-0.0831706	0.91829	-0.505102	0.0817105	Brite Hierarchies	Protein families: signaling and cellular processes	Secretion system [BR:ko02044]	trbC; type IV secretion system protein TrbC
K20528	3.86386	5.48369	-0.0831706	0.91829	-0.505102	0.0817105	Cellular Processes	Cellular community - prokaryotes	Quorum sensing [PATH:ko02024]	trbC; type IV secretion system protein TrbC
K01658	378.701	536.384	-0.223041	0.901012	-0.502208	0.0989883	Cellular Processes	Cellular community - prokaryotes	Quorum sensing [PATH:ko02024]	trpG; anthranilate synthase component II [EC:4.1.3.27]
K01658	378.701	536.384	-0.223041	0.901012	-0.502208	0.0989883	Cellular Processes	Cellular community - prokaryotes	Biofilm formation - Pseudomonas aeruginosa [PATH:ko02025]	trpG; anthranilate synthase component II [EC:4.1.3.27]
K01658	378.701	536.384	-0.223041	0.901012	-0.502208	0.0989883	Metabolism	Biosynthesis of other secondary metabolites	Phenazine biosynthesis [PATH:ko00405]	trpG; anthranilate synthase component II [EC:4.1.3.27]
K01658	378.701	536.384	-0.223041	0.901012	-0.502208	0.0989883	Metabolism	Amino acid metabolism	Phenylalanine, tyrosine and tryptophan biosynthesis [PATH:ko00400]	trpG; anthranilate synthase component II [EC:4.1.3.27]
K20533	30.4331	42.7623	-0.110038	0.916417	-0.490695	0.0835833	Cellular Processes	Cellular community - prokaryotes	Quorum sensing [PATH:ko02024]	trbI; type IV secretion system protein TrbI
K20533	30.4331	42.7623	-0.110038	0.916417	-0.490695	0.0835833	Brite Hierarchies	Protein families: signaling and cellular processes	Secretion system [BR:ko02044]	trbI; type IV secretion system protein TrbI
K13075	262.997	361.837	-0.155421	0.911947	-0.46029	0.088053	Cellular Processes	Cellular community - prokaryotes	Quorum sensing [PATH:ko02024]	ahlD, aiiA, attM, blcC; N-acyl homoserine lactone hydrolase [EC:3.1.1.81]
K20344	250.673	339.712	-0.161705	0.911167	-0.438507	0.088833	Brite Hierarchies	Protein families: signaling and cellular processes	Transporters [BR:ko02000]	blpA, lagD; ATP-binding cassette, subfamily C, bacteriocin exporter
K20344	250.673	339.712	-0.161705	0.911167	-0.438507	0.088833	Environmental Information Processing	Membrane transport	ABC transporters [PATH:ko02010]	blpA, lagD; ATP-binding cassette, subfamily C, bacteriocin exporter
K20344	250.673	339.712	-0.161705	0.911167	-0.438507	0.088833	Cellular Processes	Cellular community - prokaryotes	Quorum sensing [PATH:ko02024]	blpA, lagD; ATP-binding cassette, subfamily C, bacteriocin exporter
K20373	608.599	820.416	-0.203033	0.904914	-0.430863	0.0950861	Brite Hierarchies	Protein families: genetic information processing	Transcription factors [BR:ko03000]	rgg2; HTH-type transcriptional regulator, SHP2-responsive activator
K20373	608.599	820.416	-0.203033	0.904914	-0.430863	0.0950861	Cellular Processes	Cellular community - prokaryotes	Quorum sensing [PATH:ko02024]	rgg2; HTH-type transcriptional regulator, SHP2-responsive activator
K02034	6696.36	8550.57	-0.467885	0.78032	-0.352642	0.21968	Brite Hierarchies	Protein families: signaling and cellular processes	Transporters [BR:ko02000]	ABC.PE.P1; peptide/nickel transport system permease protein
K02034	6696.36	8550.57	-0.467885	0.78032	-0.352642	0.21968	Cellular Processes	Cellular community - prokaryotes	Quorum sensing [PATH:ko02024]	ABC.PE.P1; peptide/nickel transport system permease protein
K01364	831.718	1059.3	-0.19154	0.906875	-0.34894	0.0931246	Brite Hierarchies	Protein families: metabolism	Peptidases and inhibitors [BR:ko01002]	speB; streptopain [EC:3.4.22.10]
K01364	831.718	1059.3	-0.19154	0.906875	-0.34894	0.0931246	Human Diseases	Drug resistance: antimicrobial	Cationic antimicrobial peptide (CAMP) resistance [PATH:ko01503]	speB; streptopain [EC:3.4.22.10]
K01364	831.718	1059.3	-0.19154	0.906875	-0.34894	0.0931246	Cellular Processes	Cellular community - prokaryotes	Quorum sensing [PATH:ko02024]	speB; streptopain [EC:3.4.22.10]
K01657	900.863	1139.1	-0.191001	0.906963	-0.338509	0.0930374	Cellular Processes	Cellular community - prokaryotes	Biofilm formation - Pseudomonas aeruginosa [PATH:ko02025]	trpE; anthranilate synthase component I [EC:4.1.3.27]
K01657	900.863	1139.1	-0.191001	0.906963	-0.338509	0.0930374	Metabolism	Amino acid metabolism	Phenylalanine, tyrosine and tryptophan biosynthesis [PATH:ko00400]	trpE; anthranilate synthase component I [EC:4.1.3.27]
K01657	900.863	1139.1	-0.191001	0.906963	-0.338509	0.0930374	Cellular Processes	Cellular community - prokaryotes	Quorum sensing [PATH:ko02024]	trpE; anthranilate synthase component I [EC:4.1.3.27]
K01657	900.863	1139.1	-0.191001	0.906963	-0.338509	0.0930374	Metabolism	Biosynthesis of other secondary metabolites	Phenazine biosynthesis [PATH:ko00405]	trpE; anthranilate synthase component I [EC:4.1.3.27]
K14645	668.775	827.112	-0.15359	0.912167	-0.306562	0.0878332	Brite Hierarchies	Protein families: metabolism	Peptidases and inhibitors [BR:ko01002]	K14645; serine protease [EC:3.4.21.-]
K14645	668.775	827.112	-0.15359	0.912167	-0.306562	0.0878332	Brite Hierarchies	Protein families: genetic information processing	Chaperones and folding catalysts [BR:ko03110]	K14645; serine protease [EC:3.4.21.-]
K14645	668.775	827.112	-0.15359	0.912167	-0.306562	0.0878332	Cellular Processes	Cellular community - prokaryotes	Quorum sensing [PATH:ko02024]	K14645; serine protease [EC:3.4.21.-]
K01996	1513.93	1840.82	-0.185208	0.907876	-0.282047	0.0921239	Environmental Information Processing	Membrane transport	ABC transporters [PATH:ko02010]	livF; branched-chain amino acid transport system ATP-binding protein
K01996	1513.93	1840.82	-0.185208	0.907876	-0.282047	0.0921239	Brite Hierarchies	Protein families: signaling and cellular processes	Transporters [BR:ko02000]	livF; branched-chain amino acid transport system ATP-binding protein
K01996	1513.93	1840.82	-0.185208	0.907876	-0.282047	0.0921239	Cellular Processes	Cellular community - prokaryotes	Quorum sensing [PATH:ko02024]	livF; branched-chain amino acid transport system ATP-binding protein
K12292	1983.85	2408.11	-0.140425	0.913649	-0.279598	0.0863514	Environmental Information Processing	Membrane transport	ABC transporters [PATH:ko02010]	comA; ATP-binding cassette, subfamily C, bacterial, competence factor transporting protein [EC:3.4.22.-]
K12292	1983.85	2408.11	-0.140425	0.913649	-0.279598	0.0863514	Environmental Information Processing	Signal transduction	Two-component system [PATH:ko02020]	comA; ATP-binding cassette, subfamily C, bacterial, competence factor transporting protein [EC:3.4.22.-]
K12292	1983.85	2408.11	-0.140425	0.913649	-0.279598	0.0863514	Brite Hierarchies	Protein families: signaling and cellular processes	Transporters [BR:ko02000]	comA; ATP-binding cassette, subfamily C, bacterial, competence factor transporting protein [EC:3.4.22.-]
K12292	1983.85	2408.11	-0.140425	0.913649	-0.279598	0.0863514	Cellular Processes	Cellular community - prokaryotes	Quorum sensing [PATH:ko02024]	comA; ATP-binding cassette, subfamily C, bacterial, competence factor transporting protein [EC:3.4.22.-]
K02032	4326.32	5148.23	-0.222576	0.90111	-0.250938	0.0988905	Cellular Processes	Cellular community - prokaryotes	Quorum sensing [PATH:ko02024]	ddpF; peptide/nickel transport system ATP-binding protein
K02032	4326.32	5148.23	-0.222576	0.90111	-0.250938	0.0988905	Brite Hierarchies	Protein families: signaling and cellular processes	Transporters [BR:ko02000]	ddpF; peptide/nickel transport system ATP-binding protein
K10914	1219.11	1446.69	-0.156398	0.911828	-0.246929	0.0881718	Cellular Processes	Cellular community - prokaryotes	Biofilm formation - Pseudomonas aeruginosa [PATH:ko02025]	crp; CRP/FNR family transcriptional regulator, cyclic AMP receptor protein
K10914	1219.11	1446.69	-0.156398	0.911828	-0.246929	0.0881718	Environmental Information Processing	Signal transduction	Two-component system [PATH:ko02020]	crp; CRP/FNR family transcriptional regulator, cyclic AMP receptor protein
K10914	1219.11	1446.69	-0.156398	0.911828	-0.246929	0.0881718	Cellular Processes	Cellular community - prokaryotes	Quorum sensing [PATH:ko02024]	crp; CRP/FNR family transcriptional regulator, cyclic AMP receptor protein
K10914	1219.11	1446.69	-0.156398	0.911828	-0.246929	0.0881718	Cellular Processes	Cellular community - prokaryotes	Biofilm formation - Vibrio cholerae [PATH:ko05111]	crp; CRP/FNR family transcriptional regulator, cyclic AMP receptor protein
K10914	1219.11	1446.69	-0.156398	0.911828	-0.246929	0.0881718	Brite Hierarchies	Protein families: genetic information processing	Transcription factors [BR:ko03000]	crp; CRP/FNR family transcriptional regulator, cyclic AMP receptor protein
K10914	1219.11	1446.69	-0.156398	0.911828	-0.246929	0.0881718	Cellular Processes	Cellular community - prokaryotes	Biofilm formation - Escherichia coli [PATH:ko02026]	crp; CRP/FNR family transcriptional regulator, cyclic AMP receptor protein
K02035	12023	13911	-0.340435	0.86211	-0.210431	0.13789	Brite Hierarchies	Protein families: signaling and cellular processes	Transporters [BR:ko02000]	ABC.PE.S; peptide/nickel transport system substrate-binding protein
K02035	12023	13911	-0.340435	0.86211	-0.210431	0.13789	Cellular Processes	Cellular community - prokaryotes	Quorum sensing [PATH:ko02024]	ABC.PE.S; peptide/nickel transport system substrate-binding protein
K02031	3027.06	3496.83	-0.146051	0.913037	-0.208133	0.0869634	Cellular Processes	Cellular community - prokaryotes	Quorum sensing [PATH:ko02024]	ddpD; peptide/nickel transport system ATP-binding protein
K02031	3027.06	3496.83	-0.146051	0.913037	-0.208133	0.0869634	Brite Hierarchies	Protein families: signaling and cellular processes	Transporters [BR:ko02000]	ddpD; peptide/nickel transport system ATP-binding protein
K03217	13362.5	15305	-0.502358	0.756861	-0.195814	0.243139	Environmental Information Processing	Membrane transport	Bacterial secretion system [PATH:ko03070]	yidC, spoIIIJ, OXA1, ccfA; YidC/Oxa1 family membrane protein insertase
K03217	13362.5	15305	-0.502358	0.756861	-0.195814	0.243139	Brite Hierarchies	Protein families: genetic information processing	Mitochondrial biogenesis [BR:ko03029]	yidC, spoIIIJ, OXA1, ccfA; YidC/Oxa1 family membrane protein insertase
K03217	13362.5	15305	-0.502358	0.756861	-0.195814	0.243139	Genetic Information Processing	Folding, sorting and degradation	Protein export [PATH:ko03060]	yidC, spoIIIJ, OXA1, ccfA; YidC/Oxa1 family membrane protein insertase
K03217	13362.5	15305	-0.502358	0.756861	-0.195814	0.243139	Brite Hierarchies	Protein families: signaling and cellular processes	Secretion system [BR:ko02044]	yidC, spoIIIJ, OXA1, ccfA; YidC/Oxa1 family membrane protein insertase
K03217	13362.5	15305	-0.502358	0.756861	-0.195814	0.243139	Cellular Processes	Cellular community - prokaryotes	Quorum sensing [PATH:ko02024]	yidC, spoIIIJ, OXA1, ccfA; YidC/Oxa1 family membrane protein insertase
K11752	1448.36	1649.75	-0.155264	0.911966	-0.187831	0.0880341	Metabolism	Metabolism of cofactors and vitamins	Riboflavin metabolism [PATH:ko00740]	ribD; diaminohydroxyphosphoribosylaminopyrimidine deaminase / 5-amino-6-(5-phosphoribosylamino)uracil reductase [EC:3.5.4.26 1.1.1.193]
K11752	1448.36	1649.75	-0.155264	0.911966	-0.187831	0.0880341	Cellular Processes	Cellular community - prokaryotes	Quorum sensing [PATH:ko02024]	ribD; diaminohydroxyphosphoribosylaminopyrimidine deaminase / 5-amino-6-(5-phosphoribosylamino)uracil reductase [EC:3.5.4.26 1.1.1.193]
K11216	413.565	470.328	-0.0810414	0.918426	-0.185553	0.0815742	Cellular Processes	Cellular community - prokaryotes	Quorum sensing [PATH:ko02024]	lsrK; autoinducer-2 kinase [EC:2.7.1.189]
K03075	786.399	892.229	-0.0987307	0.917249	-0.182152	0.082751	Cellular Processes	Cellular community - prokaryotes	Quorum sensing [PATH:ko02024]	secG; preprotein translocase subunit SecG
K03075	786.399	892.229	-0.0987307	0.917249	-0.182152	0.082751	Environmental Information Processing	Membrane transport	Bacterial secretion system [PATH:ko03070]	secG; preprotein translocase subunit SecG
K03075	786.399	892.229	-0.0987307	0.917249	-0.182152	0.082751	Brite Hierarchies	Protein families: signaling and cellular processes	Secretion system [BR:ko02044]	secG; preprotein translocase subunit SecG
K03075	786.399	892.229	-0.0987307	0.917249	-0.182152	0.082751	Genetic Information Processing	Folding, sorting and degradation	Protein export [PATH:ko03060]	secG; preprotein translocase subunit SecG
K14983	1896.08	2129.8	-0.112138	0.916252	-0.167699	0.0837477	Environmental Information Processing	Signal transduction	Two-component system [PATH:ko02020]	ciaR; two-component system, OmpR family, response regulator CiaR
K14983	1896.08	2129.8	-0.112138	0.916252	-0.167699	0.0837477	Brite Hierarchies	Protein families: signaling and cellular processes	Two-component system [BR:ko02022]	ciaR; two-component system, OmpR family, response regulator CiaR
K14983	1896.08	2129.8	-0.112138	0.916252	-0.167699	0.0837477	Cellular Processes	Cellular community - prokaryotes	Quorum sensing [PATH:ko02024]	ciaR; two-component system, OmpR family, response regulator CiaR
K15583	9686.44	10685.8	-0.184401	0.908	-0.141653	0.0920002	Environmental Information Processing	Membrane transport	ABC transporters [PATH:ko02010]	oppD; oligopeptide transport system ATP-binding protein
K15583	9686.44	10685.8	-0.184401	0.908	-0.141653	0.0920002	Human Diseases	Drug resistance: antimicrobial	beta-Lactam resistance [PATH:ko01501]	oppD; oligopeptide transport system ATP-binding protein
K15583	9686.44	10685.8	-0.184401	0.908	-0.141653	0.0920002	Cellular Processes	Cellular community - prokaryotes	Quorum sensing [PATH:ko02024]	oppD; oligopeptide transport system ATP-binding protein
K15583	9686.44	10685.8	-0.184401	0.908	-0.141653	0.0920002	Brite Hierarchies	Protein families: signaling and cellular processes	Transporters [BR:ko02000]	oppD; oligopeptide transport system ATP-binding protein
K14982	2818.76	3078.74	-0.10487	0.916807	-0.12728	0.0831926	Brite Hierarchies	Protein families: metabolism	Protein kinases [BR:ko01001]	ciaH; two-component system, OmpR family, sensor histidine kinase CiaH [EC:2.7.13.3]
K14982	2818.76	3078.74	-0.10487	0.916807	-0.12728	0.0831926	Brite Hierarchies	Protein families: signaling and cellular processes	Two-component system [BR:ko02022]	ciaH; two-component system, OmpR family, sensor histidine kinase CiaH [EC:2.7.13.3]
K14982	2818.76	3078.74	-0.10487	0.916807	-0.12728	0.0831926	Environmental Information Processing	Signal transduction	Two-component system [PATH:ko02020]	ciaH; two-component system, OmpR family, sensor histidine kinase CiaH [EC:2.7.13.3]
K14982	2818.76	3078.74	-0.10487	0.916807	-0.12728	0.0831926	Cellular Processes	Cellular community - prokaryotes	Quorum sensing [PATH:ko02024]	ciaH; two-component system, OmpR family, sensor histidine kinase CiaH [EC:2.7.13.3]
K15581	4061.49	4429.25	-0.153149	0.912219	-0.125054	0.0877808	Brite Hierarchies	Protein families: signaling and cellular processes	Transporters [BR:ko02000]	oppB; oligopeptide transport system permease protein
K15581	4061.49	4429.25	-0.153149	0.912219	-0.125054	0.0877808	Human Diseases	Drug resistance: antimicrobial	beta-Lactam resistance [PATH:ko01501]	oppB; oligopeptide transport system permease protein
K15581	4061.49	4429.25	-0.153149	0.912219	-0.125054	0.0877808	Cellular Processes	Cellular community - prokaryotes	Quorum sensing [PATH:ko02024]	oppB; oligopeptide transport system permease protein
K15581	4061.49	4429.25	-0.153149	0.912219	-0.125054	0.0877808	Environmental Information Processing	Membrane transport	ABC transporters [PATH:ko02010]	oppB; oligopeptide transport system permease protein
K15580	19791.6	21455	-0.213447	0.902962	-0.116426	0.0970376	Cellular Processes	Cellular community - prokaryotes	Quorum sensing [PATH:ko02024]	oppA, mppA; oligopeptide transport system substrate-binding protein
K15580	19791.6	21455	-0.213447	0.902962	-0.116426	0.0970376	Brite Hierarchies	Protein families: signaling and cellular processes	Transporters [BR:ko02000]	oppA, mppA; oligopeptide transport system substrate-binding protein
K15580	19791.6	21455	-0.213447	0.902962	-0.116426	0.0970376	Human Diseases	Drug resistance: antimicrobial	beta-Lactam resistance [PATH:ko01501]	oppA, mppA; oligopeptide transport system substrate-binding protein
K15580	19791.6	21455	-0.213447	0.902962	-0.116426	0.0970376	Environmental Information Processing	Membrane transport	ABC transporters [PATH:ko02010]	oppA, mppA; oligopeptide transport system substrate-binding protein
K03070	28613.3	30969.2	-0.374132	0.843513	-0.114151	0.156487	Genetic Information Processing	Folding, sorting and degradation	Protein export [PATH:ko03060]	secA; preprotein translocase subunit SecA [EC:7.4.2.8]
K03070	28613.3	30969.2	-0.374132	0.843513	-0.114151	0.156487	Environmental Information Processing	Membrane transport	Bacterial secretion system [PATH:ko03070]	secA; preprotein translocase subunit SecA [EC:7.4.2.8]
K03070	28613.3	30969.2	-0.374132	0.843513	-0.114151	0.156487	Cellular Processes	Cellular community - prokaryotes	Quorum sensing [PATH:ko02024]	secA; preprotein translocase subunit SecA [EC:7.4.2.8]
K03070	28613.3	30969.2	-0.374132	0.843513	-0.114151	0.156487	Brite Hierarchies	Protein families: signaling and cellular processes	Secretion system [BR:ko02044]	secA; preprotein translocase subunit SecA [EC:7.4.2.8]
K01635	4475.7	4840.52	-0.0827631	0.918316	-0.113051	0.0816843	Metabolism	Carbohydrate metabolism	Galactose metabolism [PATH:ko00052]	lacD; tagatose 1,6-diphosphate aldolase [EC:4.1.2.40]
K01635	4475.7	4840.52	-0.0827631	0.918316	-0.113051	0.0816843	Cellular Processes	Cellular community - prokaryotes	Quorum sensing [PATH:ko02024]	lacD; tagatose 1,6-diphosphate aldolase [EC:4.1.2.40]
K03110	5156.72	5492.68	-0.128011	0.914886	-0.0910567	0.0851137	Cellular Processes	Cellular community - prokaryotes	Quorum sensing [PATH:ko02024]	ftsY; fused signal recognition particle receptor
K03110	5156.72	5492.68	-0.128011	0.914886	-0.0910567	0.0851137	Genetic Information Processing	Folding, sorting and degradation	Protein export [PATH:ko03060]	ftsY; fused signal recognition particle receptor
K03110	5156.72	5492.68	-0.128011	0.914886	-0.0910567	0.0851137	Environmental Information Processing	Membrane transport	Bacterial secretion system [PATH:ko03070]	ftsY; fused signal recognition particle receptor
K03110	5156.72	5492.68	-0.128011	0.914886	-0.0910567	0.0851137	Brite Hierarchies	Protein families: signaling and cellular processes	Secretion system [BR:ko02044]	ftsY; fused signal recognition particle receptor
K07173	4223.02	4436.82	-0.0793499	0.918533	-0.0712483	0.0814666	Cellular Processes	Cellular community - prokaryotes	Biofilm formation - Escherichia coli [PATH:ko02026]	luxS; S-ribosylhomocysteine lyase [EC:4.4.1.21]
K07173	4223.02	4436.82	-0.0793499	0.918533	-0.0712483	0.0814666	Metabolism	Amino acid metabolism	Cysteine and methionine metabolism [PATH:ko00270]	luxS; S-ribosylhomocysteine lyase [EC:4.4.1.21]
K07173	4223.02	4436.82	-0.0793499	0.918533	-0.0712483	0.0814666	Cellular Processes	Cellular community - prokaryotes	Quorum sensing [PATH:ko02024]	luxS; S-ribosylhomocysteine lyase [EC:4.4.1.21]
K07173	4223.02	4436.82	-0.0793499	0.918533	-0.0712483	0.0814666	Cellular Processes	Cellular community - prokaryotes	Biofilm formation - Vibrio cholerae [PATH:ko05111]	luxS; S-ribosylhomocysteine lyase [EC:4.4.1.21]
K01998	1517.26	1591.68	-0.0526575	0.920152	-0.0690808	0.0798477	Brite Hierarchies	Protein families: signaling and cellular processes	Transporters [BR:ko02000]	livM; branched-chain amino acid transport system permease protein
K01998	1517.26	1591.68	-0.0526575	0.920152	-0.0690808	0.0798477	Cellular Processes	Cellular community - prokaryotes	Quorum sensing [PATH:ko02024]	livM; branched-chain amino acid transport system permease protein
K01998	1517.26	1591.68	-0.0526575	0.920152	-0.0690808	0.0798477	Environmental Information Processing	Membrane transport	ABC transporters [PATH:ko02010]	livM; branched-chain amino acid transport system permease protein
K20276	840.658	879.278	-0.0192443	0.921777	-0.0648017	0.0782234	Cellular Processes	Cellular community - prokaryotes	Quorum sensing [PATH:ko02024]	bapA; large repetitive protein
K03666	572.728	597.715	-0.0272785	0.921449	-0.061606	0.0785507	Brite Hierarchies	Protein families: genetic information processing	Messenger RNA biogenesis [BR:ko03019]	hfq; host factor-I protein
K03666	572.728	597.715	-0.0272785	0.921449	-0.061606	0.0785507	Genetic Information Processing	Folding, sorting and degradation	RNA degradation [PATH:ko03018]	hfq; host factor-I protein
K03666	572.728	597.715	-0.0272785	0.921449	-0.061606	0.0785507	Cellular Processes	Cellular community - prokaryotes	Quorum sensing [PATH:ko02024]	hfq; host factor-I protein
K03666	572.728	597.715	-0.0272785	0.921449	-0.061606	0.0785507	Cellular Processes	Cellular community - prokaryotes	Biofilm formation - Vibrio cholerae [PATH:ko05111]	hfq; host factor-I protein
K03666	572.728	597.715	-0.0272785	0.921449	-0.061606	0.0785507	Brite Hierarchies	Protein families: genetic information processing	Chromosome and associated proteins [BR:ko03036]	hfq; host factor-I protein
K15582	2141.74	2217.33	-0.0450417	0.920577	-0.0500395	0.0794233	Environmental Information Processing	Membrane transport	ABC transporters [PATH:ko02010]	oppC; oligopeptide transport system permease protein
K15582	2141.74	2217.33	-0.0450417	0.920577	-0.0500395	0.0794233	Brite Hierarchies	Protein families: signaling and cellular processes	Transporters [BR:ko02000]	oppC; oligopeptide transport system permease protein
K15582	2141.74	2217.33	-0.0450417	0.920577	-0.0500395	0.0794233	Cellular Processes	Cellular community - prokaryotes	Quorum sensing [PATH:ko02024]	oppC; oligopeptide transport system permease protein
K15582	2141.74	2217.33	-0.0450417	0.920577	-0.0500395	0.0794233	Human Diseases	Drug resistance: antimicrobial	beta-Lactam resistance [PATH:ko01501]	oppC; oligopeptide transport system permease protein
K02033	9443.23	9770.19	-0.0554626	0.91999	-0.0491057	0.0800096	Brite Hierarchies	Protein families: signaling and cellular processes	Transporters [BR:ko02000]	ABC.PE.P; peptide/nickel transport system permease protein
K02033	9443.23	9770.19	-0.0554626	0.91999	-0.0491057	0.0800096	Cellular Processes	Cellular community - prokaryotes	Quorum sensing [PATH:ko02024]	ABC.PE.P; peptide/nickel transport system permease protein
K01897	6493.13	6708.99	-0.0776401	0.918641	-0.047182	0.0813585	Cellular Processes	Transport and catabolism	Peroxisome [PATH:ko04146]	ACSL, fadD; long-chain acyl-CoA synthetase [EC:6.2.1.3]
K01897	6493.13	6708.99	-0.0776401	0.918641	-0.047182	0.0813585	Cellular Processes	Cellular community - prokaryotes	Quorum sensing [PATH:ko02024]	ACSL, fadD; long-chain acyl-CoA synthetase [EC:6.2.1.3]
K01897	6493.13	6708.99	-0.0776401	0.918641	-0.047182	0.0813585	Brite Hierarchies	Protein families: signaling and cellular processes	Exosome [BR:ko04147]	ACSL, fadD; long-chain acyl-CoA synthetase [EC:6.2.1.3]
K01897	6493.13	6708.99	-0.0776401	0.918641	-0.047182	0.0813585	Metabolism	Lipid metabolism	Fatty acid biosynthesis [PATH:ko00061]	ACSL, fadD; long-chain acyl-CoA synthetase [EC:6.2.1.3]
K01897	6493.13	6708.99	-0.0776401	0.918641	-0.047182	0.0813585	Cellular Processes	Cell growth and death	Ferroptosis [PATH:ko04216]	ACSL, fadD; long-chain acyl-CoA synthetase [EC:6.2.1.3]
K01897	6493.13	6708.99	-0.0776401	0.918641	-0.047182	0.0813585	Organismal Systems	Environmental adaptation	Thermogenesis [PATH:ko04714]	ACSL, fadD; long-chain acyl-CoA synthetase [EC:6.2.1.3]
K01897	6493.13	6708.99	-0.0776401	0.918641	-0.047182	0.0813585	Metabolism	Lipid metabolism	Fatty acid degradation [PATH:ko00071]	ACSL, fadD; long-chain acyl-CoA synthetase [EC:6.2.1.3]
K01897	6493.13	6708.99	-0.0776401	0.918641	-0.047182	0.0813585	Brite Hierarchies	Protein families: metabolism	Lipid biosynthesis proteins [BR:ko01004]	ACSL, fadD; long-chain acyl-CoA synthetase [EC:6.2.1.3]
K01897	6493.13	6708.99	-0.0776401	0.918641	-0.047182	0.0813585	Organismal Systems	Endocrine system	Adipocytokine signaling pathway [PATH:ko04920]	ACSL, fadD; long-chain acyl-CoA synthetase [EC:6.2.1.3]
K01897	6493.13	6708.99	-0.0776401	0.918641	-0.047182	0.0813585	Organismal Systems	Endocrine system	PPAR signaling pathway [PATH:ko03320]	ACSL, fadD; long-chain acyl-CoA synthetase [EC:6.2.1.3]
K03106	8714.38	8864.19	-0.0392681	0.920881	-0.0245909	0.0791194	Cellular Processes	Cellular community - prokaryotes	Quorum sensing [PATH:ko02024]	SRP54, ffh; signal recognition particle subunit SRP54 [EC:3.6.5.4]
K03106	8714.38	8864.19	-0.0392681	0.920881	-0.0245909	0.0791194	Genetic Information Processing	Folding, sorting and degradation	Protein export [PATH:ko03060]	SRP54, ffh; signal recognition particle subunit SRP54 [EC:3.6.5.4]
K03106	8714.38	8864.19	-0.0392681	0.920881	-0.0245909	0.0791194	Brite Hierarchies	Protein families: signaling and cellular processes	Secretion system [BR:ko02044]	SRP54, ffh; signal recognition particle subunit SRP54 [EC:3.6.5.4]
K03106	8714.38	8864.19	-0.0392681	0.920881	-0.0245909	0.0791194	Environmental Information Processing	Membrane transport	Bacterial secretion system [PATH:ko03070]	SRP54, ffh; signal recognition particle subunit SRP54 [EC:3.6.5.4]
K03076	35647.3	35995.1	-0.022968	0.92163	-0.0140059	0.0783695	Brite Hierarchies	Protein families: signaling and cellular processes	Secretion system [BR:ko02044]	secY; preprotein translocase subunit SecY
K03076	35647.3	35995.1	-0.022968	0.92163	-0.0140059	0.0783695	Genetic Information Processing	Folding, sorting and degradation	Protein export [PATH:ko03060]	secY; preprotein translocase subunit SecY
K03076	35647.3	35995.1	-0.022968	0.92163	-0.0140059	0.0783695	Environmental Information Processing	Membrane transport	Bacterial secretion system [PATH:ko03070]	secY; preprotein translocase subunit SecY
K03076	35647.3	35995.1	-0.022968	0.92163	-0.0140059	0.0783695	Cellular Processes	Cellular community - prokaryotes	Quorum sensing [PATH:ko02024]	secY; preprotein translocase subunit SecY
K01626	4981.57	4969.89	0.00335044	0.922463	0.00338787	0.0775366	Metabolism	Amino acid metabolism	Phenylalanine, tyrosine and tryptophan biosynthesis [PATH:ko00400]	E2.5.1.54, aroF, aroG, aroH; 3-deoxy-7-phosphoheptulonate synthase [EC:2.5.1.54]
K01626	4981.57	4969.89	0.00335044	0.922463	0.00338787	0.0775366	Cellular Processes	Cellular community - prokaryotes	Quorum sensing [PATH:ko02024]	E2.5.1.54, aroF, aroG, aroH; 3-deoxy-7-phosphoheptulonate synthase [EC:2.5.1.54]
K07645	260.428	254.556	0.0109766	0.922629	0.0329014	0.0773714	Brite Hierarchies	Protein families: metabolism	Protein kinases [BR:ko01001]	qseC; two-component system, OmpR family, sensor histidine kinase QseC [EC:2.7.13.3]
K07645	260.428	254.556	0.0109766	0.922629	0.0329014	0.0773714	Brite Hierarchies	Protein families: signaling and cellular processes	Two-component system [BR:ko02022]	qseC; two-component system, OmpR family, sensor histidine kinase QseC [EC:2.7.13.3]
K07645	260.428	254.556	0.0109766	0.922629	0.0329014	0.0773714	Environmental Information Processing	Signal transduction	Two-component system [PATH:ko02020]	qseC; two-component system, OmpR family, sensor histidine kinase QseC [EC:2.7.13.3]
K07645	260.428	254.556	0.0109766	0.922629	0.0329014	0.0773714	Cellular Processes	Cellular community - prokaryotes	Quorum sensing [PATH:ko02024]	qseC; two-component system, OmpR family, sensor histidine kinase QseC [EC:2.7.13.3]
K01580	2328.36	2257.97	0.0359709	0.92301	0.044287	0.0769905	Human Diseases	Endocrine and metabolic disease	Type I diabetes mellitus [PATH:ko04940]	E4.1.1.15, gadB, gadA, GAD; glutamate decarboxylase [EC:4.1.1.15]
K01580	2328.36	2257.97	0.0359709	0.92301	0.044287	0.0769905	Cellular Processes	Cellular community - prokaryotes	Quorum sensing [PATH:ko02024]	E4.1.1.15, gadB, gadA, GAD; glutamate decarboxylase [EC:4.1.1.15]
K01580	2328.36	2257.97	0.0359709	0.92301	0.044287	0.0769905	Metabolism	Carbohydrate metabolism	Butanoate metabolism [PATH:ko00650]	E4.1.1.15, gadB, gadA, GAD; glutamate decarboxylase [EC:4.1.1.15]
K01580	2328.36	2257.97	0.0359709	0.92301	0.044287	0.0769905	Metabolism	Amino acid metabolism	Alanine, aspartate and glutamate metabolism [PATH:ko00250]	E4.1.1.15, gadB, gadA, GAD; glutamate decarboxylase [EC:4.1.1.15]
K01580	2328.36	2257.97	0.0359709	0.92301	0.044287	0.0769905	Metabolism	Metabolism of other amino acids	beta-Alanine metabolism [PATH:ko00410]	E4.1.1.15, gadB, gadA, GAD; glutamate decarboxylase [EC:4.1.1.15]
K01580	2328.36	2257.97	0.0359709	0.92301	0.044287	0.0769905	Metabolism	Metabolism of other amino acids	Taurine and hypotaurine metabolism [PATH:ko00430]	E4.1.1.15, gadB, gadA, GAD; glutamate decarboxylase [EC:4.1.1.15]
K01580	2328.36	2257.97	0.0359709	0.92301	0.044287	0.0769905	Organismal Systems	Nervous system	GABAergic synapse [PATH:ko04727]	E4.1.1.15, gadB, gadA, GAD; glutamate decarboxylase [EC:4.1.1.15]
K20265	1360.9	1285.98	0.0537878	0.923155	0.0816963	0.0768454	Brite Hierarchies	Protein families: signaling and cellular processes	Transporters [BR:ko02000]	gadC; glutamate:GABA antiporter
K20265	1360.9	1285.98	0.0537878	0.923155	0.0816963	0.0768454	Cellular Processes	Cellular community - prokaryotes	Quorum sensing [PATH:ko02024]	gadC; glutamate:GABA antiporter
K11031	937.929	885.421	0.0443223	0.923091	0.0831147	0.0769085	Brite Hierarchies	Protein families: signaling and cellular processes	Bacterial toxins [BR:ko02042]	slo; thiol-activated cytolysin
K11031	937.929	885.421	0.0443223	0.923091	0.0831147	0.0769085	Cellular Processes	Cellular community - prokaryotes	Quorum sensing [PATH:ko02024]	slo; thiol-activated cytolysin
K10823	5804.75	5467.42	0.12493	0.921671	0.086373	0.0783294	Environmental Information Processing	Membrane transport	ABC transporters [PATH:ko02010]	oppF; oligopeptide transport system ATP-binding protein
K10823	5804.75	5467.42	0.12493	0.921671	0.086373	0.0783294	Cellular Processes	Cellular community - prokaryotes	Quorum sensing [PATH:ko02024]	oppF; oligopeptide transport system ATP-binding protein
K10823	5804.75	5467.42	0.12493	0.921671	0.086373	0.0783294	Brite Hierarchies	Protein families: signaling and cellular processes	Transporters [BR:ko02000]	oppF; oligopeptide transport system ATP-binding protein
K10823	5804.75	5467.42	0.12493	0.921671	0.086373	0.0783294	Human Diseases	Drug resistance: antimicrobial	beta-Lactam resistance [PATH:ko01501]	oppF; oligopeptide transport system ATP-binding protein
K12257	3331.78	3035.27	0.111607	0.922308	0.134469	0.0776916	Brite Hierarchies	Protein families: signaling and cellular processes	Secretion system [BR:ko02044]	secDF; SecD/SecF fusion protein
K12257	3331.78	3035.27	0.111607	0.922308	0.134469	0.0776916	Cellular Processes	Cellular community - prokaryotes	Quorum sensing [PATH:ko02024]	secDF; SecD/SecF fusion protein
K12257	3331.78	3035.27	0.111607	0.922308	0.134469	0.0776916	Genetic Information Processing	Folding, sorting and degradation	Protein export [PATH:ko03060]	secDF; SecD/SecF fusion protein
K12257	3331.78	3035.27	0.111607	0.922308	0.134469	0.0776916	Environmental Information Processing	Membrane transport	Bacterial secretion system [PATH:ko03070]	secDF; SecD/SecF fusion protein
K01997	2061.49	1842.91	0.111014	0.922332	0.161702	0.0776675	Cellular Processes	Cellular community - prokaryotes	Quorum sensing [PATH:ko02024]	livH; branched-chain amino acid transport system permease protein
K01997	2061.49	1842.91	0.111014	0.922332	0.161702	0.0776675	Environmental Information Processing	Membrane transport	ABC transporters [PATH:ko02010]	livH; branched-chain amino acid transport system permease protein
K01997	2061.49	1842.91	0.111014	0.922332	0.161702	0.0776675	Brite Hierarchies	Protein families: signaling and cellular processes	Transporters [BR:ko02000]	livH; branched-chain amino acid transport system permease protein
K10557	18.4566	16.3731	0.0440518	0.923089	0.172813	0.0769108	Environmental Information Processing	Membrane transport	ABC transporters [PATH:ko02010]	lsrD; AI-2 transport system permease protein
K10557	18.4566	16.3731	0.0440518	0.923089	0.172813	0.0769108	Cellular Processes	Cellular community - prokaryotes	Quorum sensing [PATH:ko02024]	lsrD; AI-2 transport system permease protein
K10557	18.4566	16.3731	0.0440518	0.923089	0.172813	0.0769108	Brite Hierarchies	Protein families: signaling and cellular processes	Transporters [BR:ko02000]	lsrD; AI-2 transport system permease protein
K10558	63.2303	55.7102	0.0418713	0.92307	0.182673	0.0769302	Cellular Processes	Cellular community - prokaryotes	Quorum sensing [PATH:ko02024]	lsrA, ego; AI-2 transport system ATP-binding protein
K10558	63.2303	55.7102	0.0418713	0.92307	0.182673	0.0769302	Environmental Information Processing	Membrane transport	ABC transporters [PATH:ko02010]	lsrA, ego; AI-2 transport system ATP-binding protein
K10558	63.2303	55.7102	0.0418713	0.92307	0.182673	0.0769302	Brite Hierarchies	Protein families: signaling and cellular processes	Transporters [BR:ko02000]	lsrA, ego; AI-2 transport system ATP-binding protein
K18139	3242.09	2828.33	0.178156	0.917831	0.196974	0.0821687	Brite Hierarchies	Protein families: signaling and cellular processes	Antimicrobial resistance genes [BR:ko01504]	oprM, emhC, ttgC, cusC, adeK, smeF, mtrE, cmeC, gesC; outer membrane protein, multidrug efflux system
K18139	3242.09	2828.33	0.178156	0.917831	0.196974	0.0821687	Brite Hierarchies	Protein families: signaling and cellular processes	Transporters [BR:ko02000]	oprM, emhC, ttgC, cusC, adeK, smeF, mtrE, cmeC, gesC; outer membrane protein, multidrug efflux system
K18139	3242.09	2828.33	0.178156	0.917831	0.196974	0.0821687	Cellular Processes	Cellular community - prokaryotes	Quorum sensing [PATH:ko02024]	oprM, emhC, ttgC, cusC, adeK, smeF, mtrE, cmeC, gesC; outer membrane protein, multidrug efflux system
K18139	3242.09	2828.33	0.178156	0.917831	0.196974	0.0821687	Human Diseases	Drug resistance: antimicrobial	beta-Lactam resistance [PATH:ko01501]	oprM, emhC, ttgC, cusC, adeK, smeF, mtrE, cmeC, gesC; outer membrane protein, multidrug efflux system
K07692	970.15	836.773	0.105645	0.922533	0.213371	0.0774671	Brite Hierarchies	Protein families: signaling and cellular processes	Two-component system [BR:ko02022]	degU; two-component system, NarL family, response regulator DegU
K07692	970.15	836.773	0.105645	0.922533	0.213371	0.0774671	Cellular Processes	Cellular community - prokaryotes	Quorum sensing [PATH:ko02024]	degU; two-component system, NarL family, response regulator DegU
K07692	970.15	836.773	0.105645	0.922533	0.213371	0.0774671	Environmental Information Processing	Signal transduction	Two-component system [PATH:ko02020]	degU; two-component system, NarL family, response regulator DegU
K13815	68.7167	59.1426	0.0461342	0.923106	0.216463	0.0768938	Cellular Processes	Cellular community - prokaryotes	Quorum sensing [PATH:ko02024]	rpfG; two-component system, response regulator RpfG
K13815	68.7167	59.1426	0.0461342	0.923106	0.216463	0.0768938	Environmental Information Processing	Signal transduction	Two-component system [PATH:ko02020]	rpfG; two-component system, response regulator RpfG
K13815	68.7167	59.1426	0.0461342	0.923106	0.216463	0.0768938	Brite Hierarchies	Protein families: signaling and cellular processes	Two-component system [BR:ko02022]	rpfG; two-component system, response regulator RpfG
K01995	2855.83	2421.86	0.189952	0.916955	0.237795	0.0830452	Cellular Processes	Cellular community - prokaryotes	Quorum sensing [PATH:ko02024]	livG; branched-chain amino acid transport system ATP-binding protein
K01995	2855.83	2421.86	0.189952	0.916955	0.237795	0.0830452	Brite Hierarchies	Protein families: signaling and cellular processes	Transporters [BR:ko02000]	livG; branched-chain amino acid transport system ATP-binding protein
K01995	2855.83	2421.86	0.189952	0.916955	0.237795	0.0830452	Environmental Information Processing	Membrane transport	ABC transporters [PATH:ko02010]	livG; branched-chain amino acid transport system ATP-binding protein
K03073	551.59	465.439	0.099672	0.92272	0.245002	0.0772796	Cellular Processes	Cellular community - prokaryotes	Quorum sensing [PATH:ko02024]	secE; preprotein translocase subunit SecE
K03073	551.59	465.439	0.099672	0.92272	0.245002	0.0772796	Genetic Information Processing	Folding, sorting and degradation	Protein export [PATH:ko03060]	secE; preprotein translocase subunit SecE
K03073	551.59	465.439	0.099672	0.92272	0.245002	0.0772796	Brite Hierarchies	Protein families: signaling and cellular processes	Secretion system [BR:ko02044]	secE; preprotein translocase subunit SecE
K03073	551.59	465.439	0.099672	0.92272	0.245002	0.0772796	Environmental Information Processing	Membrane transport	Bacterial secretion system [PATH:ko03070]	secE; preprotein translocase subunit SecE
K20345	11.9612	9.79797	0.0534981	0.923153	0.287808	0.0768468	Brite Hierarchies	Protein families: signaling and cellular processes	Transporters [BR:ko02000]	blpB; membrane fusion protein, peptide pheromone/bacteriocin exporter
K20345	11.9612	9.79797	0.0534981	0.923153	0.287808	0.0768468	Cellular Processes	Cellular community - prokaryotes	Quorum sensing [PATH:ko02024]	blpB; membrane fusion protein, peptide pheromone/bacteriocin exporter
K01999	4072.06	3320.4	0.276814	0.914649	0.294399	0.0853511	Environmental Information Processing	Membrane transport	ABC transporters [PATH:ko02010]	livK; branched-chain amino acid transport system substrate-binding protein
K01999	4072.06	3320.4	0.276814	0.914649	0.294399	0.0853511	Cellular Processes	Cellular community - prokaryotes	Quorum sensing [PATH:ko02024]	livK; branched-chain amino acid transport system substrate-binding protein
K01999	4072.06	3320.4	0.276814	0.914649	0.294399	0.0853511	Brite Hierarchies	Protein families: signaling and cellular processes	Transporters [BR:ko02000]	livK; branched-chain amino acid transport system substrate-binding protein
K12293	397.491	310.411	0.133893	0.92114	0.35674	0.0788596	Cellular Processes	Cellular community - prokaryotes	Quorum sensing [PATH:ko02024]	comB; competence factor transport accessory protein ComB
K12293	397.491	310.411	0.133893	0.92114	0.35674	0.0788596	Environmental Information Processing	Signal transduction	Two-component system [PATH:ko02020]	comB; competence factor transport accessory protein ComB
K15654	15.8774	12.2875	0.0927728	0.922893	0.369791	0.0771075	Cellular Processes	Cellular community - prokaryotes	Quorum sensing [PATH:ko02024]	srfAA, lchAA; surfactin family lipopeptide synthetase A
K15654	15.8774	12.2875	0.0927728	0.922893	0.369791	0.0771075	Metabolism	Metabolism of terpenoids and polyketides	Nonribosomal peptide structures [PATH:ko01054]	srfAA, lchAA; surfactin family lipopeptide synthetase A
K15654	15.8774	12.2875	0.0927728	0.922893	0.369791	0.0771075	Brite Hierarchies	Protein families: metabolism	Polyketide biosynthesis proteins [BR:ko01008]	srfAA, lchAA; surfactin family lipopeptide synthetase A
K03071	785.548	593.781	0.177948	0.917847	0.403769	0.0821527	Genetic Information Processing	Folding, sorting and degradation	Protein export [PATH:ko03060]	secB; preprotein translocase subunit SecB
K03071	785.548	593.781	0.177948	0.917847	0.403769	0.0821527	Brite Hierarchies	Protein families: genetic information processing	Chaperones and folding catalysts [BR:ko03110]	secB; preprotein translocase subunit SecB
K03071	785.548	593.781	0.177948	0.917847	0.403769	0.0821527	Cellular Processes	Cellular community - prokaryotes	Quorum sensing [PATH:ko02024]	secB; preprotein translocase subunit SecB
K03071	785.548	593.781	0.177948	0.917847	0.403769	0.0821527	Brite Hierarchies	Protein families: signaling and cellular processes	Secretion system [BR:ko02044]	secB; preprotein translocase subunit SecB
K03071	785.548	593.781	0.177948	0.917847	0.403769	0.0821527	Environmental Information Processing	Membrane transport	Bacterial secretion system [PATH:ko03070]	secB; preprotein translocase subunit SecB
K07691	7.59827	5.65361	0.095936	0.922819	0.426498	0.0771806	Cellular Processes	Cellular community - prokaryotes	Quorum sensing [PATH:ko02024]	comA; two-component system, NarL family, competent response regulator ComA
K07691	7.59827	5.65361	0.095936	0.922819	0.426498	0.0771806	Brite Hierarchies	Protein families: signaling and cellular processes	Two-component system [BR:ko02022]	comA; two-component system, NarL family, competent response regulator ComA
K07691	7.59827	5.65361	0.095936	0.922819	0.426498	0.0771806	Environmental Information Processing	Signal transduction	Two-component system [PATH:ko02020]	comA; two-component system, NarL family, competent response regulator ComA
K03210	2187.39	1560.87	0.426078	0.928499	0.486863	0.0715013	Genetic Information Processing	Folding, sorting and degradation	Protein export [PATH:ko03060]	yajC; preprotein translocase subunit YajC
K03210	2187.39	1560.87	0.426078	0.928499	0.486863	0.0715013	Cellular Processes	Cellular community - prokaryotes	Quorum sensing [PATH:ko02024]	yajC; preprotein translocase subunit YajC
K03210	2187.39	1560.87	0.426078	0.928499	0.486863	0.0715013	Environmental Information Processing	Membrane transport	Bacterial secretion system [PATH:ko03070]	yajC; preprotein translocase subunit YajC
K03210	2187.39	1560.87	0.426078	0.928499	0.486863	0.0715013	Brite Hierarchies	Protein families: signaling and cellular processes	Secretion system [BR:ko02044]	yajC; preprotein translocase subunit YajC
K02490	17.19	12.0235	0.130123	0.921373	0.515712	0.0786273	Environmental Information Processing	Signal transduction	Two-component system [PATH:ko02020]	spo0F; two-component system, response regulator, stage 0 sporulation protein F
K02490	17.19	12.0235	0.130123	0.921373	0.515712	0.0786273	Brite Hierarchies	Protein families: signaling and cellular processes	Two-component system [BR:ko02022]	spo0F; two-component system, response regulator, stage 0 sporulation protein F
K02490	17.19	12.0235	0.130123	0.921373	0.515712	0.0786273	Cellular Processes	Cellular community - prokaryotes	Quorum sensing [PATH:ko02024]	spo0F; two-component system, response regulator, stage 0 sporulation protein F
K10555	742.623	515.994	0.234355	0.91466	0.525274	0.0853403	Brite Hierarchies	Protein families: signaling and cellular processes	Transporters [BR:ko02000]	lsrB; AI-2 transport system substrate-binding protein
K10555	742.623	515.994	0.234355	0.91466	0.525274	0.0853403	Environmental Information Processing	Membrane transport	ABC transporters [PATH:ko02010]	lsrB; AI-2 transport system substrate-binding protein
K10555	742.623	515.994	0.234355	0.91466	0.525274	0.0853403	Cellular Processes	Cellular community - prokaryotes	Quorum sensing [PATH:ko02024]	lsrB; AI-2 transport system substrate-binding protein
K11531	220.63	150.442	0.177263	0.9179	0.552421	0.0821	Cellular Processes	Cellular community - prokaryotes	Biofilm formation - Escherichia coli [PATH:ko02026]	lsrR; lsr operon transcriptional repressor
K11531	220.63	150.442	0.177263	0.9179	0.552421	0.0821	Brite Hierarchies	Protein families: genetic information processing	Transcription factors [BR:ko03000]	lsrR; lsr operon transcriptional repressor
K11531	220.63	150.442	0.177263	0.9179	0.552421	0.0821	Cellular Processes	Cellular community - prokaryotes	Quorum sensing [PATH:ko02024]	lsrR; lsr operon transcriptional repressor
K01497	930.882	605.943	0.267996	0.914457	0.619415	0.0855426	Metabolism	Metabolism of cofactors and vitamins	Folate biosynthesis [PATH:ko00790]	ribA, RIB1; GTP cyclohydrolase II [EC:3.5.4.25]
K01497	930.882	605.943	0.267996	0.914457	0.619415	0.0855426	Metabolism	Metabolism of cofactors and vitamins	Riboflavin metabolism [PATH:ko00740]	ribA, RIB1; GTP cyclohydrolase II [EC:3.5.4.25]
K01497	930.882	605.943	0.267996	0.914457	0.619415	0.0855426	Cellular Processes	Cellular community - prokaryotes	Quorum sensing [PATH:ko02024]	ribA, RIB1; GTP cyclohydrolase II [EC:3.5.4.25]
K20382	410.574	264.434	0.210866	0.915632	0.634735	0.0843682	Cellular Processes	Cellular community - prokaryotes	Quorum sensing [PATH:ko02024]	asa1; aggregation substance
K12415	141.976	89.0031	0.159973	0.919256	0.67372	0.0807442	Environmental Information Processing	Signal transduction	Two-component system [PATH:ko02020]	comC; competence-stimulating peptide
K12415	141.976	89.0031	0.159973	0.919256	0.67372	0.0807442	Cellular Processes	Cellular community - prokaryotes	Quorum sensing [PATH:ko02024]	comC; competence-stimulating peptide
K07666	1168.88	718.786	0.339616	0.918531	0.701493	0.0814695	Brite Hierarchies	Protein families: signaling and cellular processes	Two-component system [BR:ko02022]	qseB; two-component system, OmpR family, response regulator QseB
K07666	1168.88	718.786	0.339616	0.918531	0.701493	0.0814695	Environmental Information Processing	Signal transduction	Two-component system [PATH:ko02020]	qseB; two-component system, OmpR family, response regulator QseB
K07666	1168.88	718.786	0.339616	0.918531	0.701493	0.0814695	Cellular Processes	Cellular community - prokaryotes	Quorum sensing [PATH:ko02024]	qseB; two-component system, OmpR family, response regulator QseB
K20531	13.7078	8.30442	0.133034	0.921194	0.723045	0.0788056	Brite Hierarchies	Protein families: signaling and cellular processes	Secretion system [BR:ko02044]	trbF; type IV secretion system protein TrbF
K20531	13.7078	8.30442	0.133034	0.921194	0.723045	0.0788056	Cellular Processes	Cellular community - prokaryotes	Quorum sensing [PATH:ko02024]	trbF; type IV secretion system protein TrbF
K20262	3.95109	2.38322	0.131209	0.921307	0.729337	0.0786929	Metabolism	Biosynthesis of other secondary metabolites	Phenazine biosynthesis [PATH:ko00405]	phzG; dihydrophenazinedicarboxylate synthase [EC:1.10.3.16]
K20262	3.95109	2.38322	0.131209	0.921307	0.729337	0.0786929	Cellular Processes	Cellular community - prokaryotes	Quorum sensing [PATH:ko02024]	phzG; dihydrophenazinedicarboxylate synthase [EC:1.10.3.16]
K15655	48.2175	28.3162	0.189434	0.916992	0.767928	0.0830082	Brite Hierarchies	Protein families: metabolism	Polyketide biosynthesis proteins [BR:ko01008]	srfAB, lchAB; surfactin family lipopeptide synthetase B
K15655	48.2175	28.3162	0.189434	0.916992	0.767928	0.0830082	Metabolism	Metabolism of terpenoids and polyketides	Nonribosomal peptide structures [PATH:ko01054]	srfAB, lchAB; surfactin family lipopeptide synthetase B
K15655	48.2175	28.3162	0.189434	0.916992	0.767928	0.0830082	Cellular Processes	Cellular community - prokaryotes	Quorum sensing [PATH:ko02024]	srfAB, lchAB; surfactin family lipopeptide synthetase B
K08321	493.405	289.526	0.281931	0.914805	0.76908	0.0851948	Cellular Processes	Cellular community - prokaryotes	Quorum sensing [PATH:ko02024]	lsrF; 3-hydroxy-5-phosphonooxypentane-2,4-dione thiolase [EC:2.3.1.245]
K20271	61.8775	32.3796	0.256392	0.91436	0.934329	0.0856404	Brite Hierarchies	Protein families: genetic information processing	Transcription factors [BR:ko03000]	accR; DeoR family transcriptional regulator, repressor of opine catabolism and conjugal transfer
K20271	61.8775	32.3796	0.256392	0.91436	0.934329	0.0856404	Cellular Processes	Cellular community - prokaryotes	Quorum sensing [PATH:ko02024]	accR; DeoR family transcriptional regulator, repressor of opine catabolism and conjugal transfer
K20260	36.0515	18.4041	0.161332	0.919149	0.970035	0.0808507	Metabolism	Biosynthesis of other secondary metabolites	Phenazine biosynthesis [PATH:ko00405]	phzA_B; phenazine biosynthesis protein
K20260	36.0515	18.4041	0.161332	0.919149	0.970035	0.0808507	Cellular Processes	Cellular community - prokaryotes	Quorum sensing [PATH:ko02024]	phzA_B; phenazine biosynthesis protein
K10912	2.37681	1.16986	0.208887	0.915741	1.02269	0.0842593	Cellular Processes	Cellular community - prokaryotes	Biofilm formation - Vibrio cholerae [PATH:ko05111]	luxO; two-component system, repressor protein LuxO
K10912	2.37681	1.16986	0.208887	0.915741	1.02269	0.0842593	Environmental Information Processing	Signal transduction	Two-component system [PATH:ko02020]	luxO; two-component system, repressor protein LuxO
K10912	2.37681	1.16986	0.208887	0.915741	1.02269	0.0842593	Cellular Processes	Cellular community - prokaryotes	Quorum sensing [PATH:ko02024]	luxO; two-component system, repressor protein LuxO
K10912	2.37681	1.16986	0.208887	0.915741	1.02269	0.0842593	Brite Hierarchies	Protein families: signaling and cellular processes	Two-component system [BR:ko02022]	luxO; two-component system, repressor protein LuxO
K07344	7.93323	3.8525	0.186068	0.917236	1.04211	0.0827643	Brite Hierarchies	Protein families: signaling and cellular processes	Secretion system [BR:ko02044]	trbL; type IV secretion system protein TrbL
K07344	7.93323	3.8525	0.186068	0.917236	1.04211	0.0827643	Cellular Processes	Cellular community - prokaryotes	Quorum sensing [PATH:ko02024]	trbL; type IV secretion system protein TrbL
K15656	100.01	48.2266	0.265224	0.914418	1.05224	0.0855821	Brite Hierarchies	Protein families: metabolism	Polyketide biosynthesis proteins [BR:ko01008]	srfAC, lchAC; surfactin family lipopeptide synthetase C
K15656	100.01	48.2266	0.265224	0.914418	1.05224	0.0855821	Cellular Processes	Cellular community - prokaryotes	Quorum sensing [PATH:ko02024]	srfAC, lchAC; surfactin family lipopeptide synthetase C
K15656	100.01	48.2266	0.265224	0.914418	1.05224	0.0855821	Metabolism	Metabolism of terpenoids and polyketides	Nonribosomal peptide structures [PATH:ko01054]	srfAC, lchAC; surfactin family lipopeptide synthetase C
K01728	15.5159	7.3428	0.260644	0.914375	1.07934	0.0856252	Cellular Processes	Cellular community - prokaryotes	Quorum sensing [PATH:ko02024]	pel; pectate lyase [EC:4.2.2.2]
K01728	15.5159	7.3428	0.260644	0.914375	1.07934	0.0856252	Metabolism	Carbohydrate metabolism	Pentose and glucuronate interconversions [PATH:ko00040]	pel; pectate lyase [EC:4.2.2.2]
K10909	96.9071	38.4821	0.395087	0.924337	1.33241	0.0756633	Environmental Information Processing	Signal transduction	Two-component system [PATH:ko02020]	luxQ; two-component system, autoinducer 2 sensor kinase/phosphatase LuxQ [EC:2.7.13.3 3.1.3.-]
K10909	96.9071	38.4821	0.395087	0.924337	1.33241	0.0756633	Cellular Processes	Cellular community - prokaryotes	Biofilm formation - Vibrio cholerae [PATH:ko05111]	luxQ; two-component system, autoinducer 2 sensor kinase/phosphatase LuxQ [EC:2.7.13.3 3.1.3.-]
K10909	96.9071	38.4821	0.395087	0.924337	1.33241	0.0756633	Brite Hierarchies	Protein families: metabolism	Protein kinases [BR:ko01001]	luxQ; two-component system, autoinducer 2 sensor kinase/phosphatase LuxQ [EC:2.7.13.3 3.1.3.-]
K10909	96.9071	38.4821	0.395087	0.924337	1.33241	0.0756633	Brite Hierarchies	Protein families: signaling and cellular processes	Two-component system [BR:ko02022]	luxQ; two-component system, autoinducer 2 sensor kinase/phosphatase LuxQ [EC:2.7.13.3 3.1.3.-]
K10909	96.9071	38.4821	0.395087	0.924337	1.33241	0.0756633	Cellular Processes	Cellular community - prokaryotes	Quorum sensing [PATH:ko02024]	luxQ; two-component system, autoinducer 2 sensor kinase/phosphatase LuxQ [EC:2.7.13.3 3.1.3.-]
K07813	17.8933	5.8635	0.28714	0.914997	1.60959	0.0850027	Brite Hierarchies	Protein families: metabolism	Peptidases and inhibitors [BR:ko01002]	agrB; accessory gene regulator B
K07813	17.8933	5.8635	0.28714	0.914997	1.60959	0.0850027	Environmental Information Processing	Signal transduction	Two-component system [PATH:ko02020]	agrB; accessory gene regulator B
K07813	17.8933	5.8635	0.28714	0.914997	1.60959	0.0850027	Cellular Processes	Cellular community - prokaryotes	Quorum sensing [PATH:ko02024]	agrB; accessory gene regulator B
K10715	84.7191	8.60207	0.537553	0.948541	3.29993	0.0514586	Environmental Information Processing	Signal transduction	Two-component system [PATH:ko02020]	rpfC; two-component system, sensor histidine kinase RpfC [EC:2.7.13.3]
K10715	84.7191	8.60207	0.537553	0.948541	3.29993	0.0514586	Brite Hierarchies	Protein families: metabolism	Protein kinases [BR:ko01001]	rpfC; two-component system, sensor histidine kinase RpfC [EC:2.7.13.3]
K10715	84.7191	8.60207	0.537553	0.948541	3.29993	0.0514586	Cellular Processes	Cellular community - prokaryotes	Quorum sensing [PATH:ko02024]	rpfC; two-component system, sensor histidine kinase RpfC [EC:2.7.13.3]
K10715	84.7191	8.60207	0.537553	0.948541	3.29993	0.0514586	Brite Hierarchies	Protein families: signaling and cellular processes	Two-component system [BR:ko02022]	rpfC; two-component system, sensor histidine kinase RpfC [EC:2.7.13.3]
K02402	607.553	55.5803	0.845514	0.91658	3.45036	0.0834197	Brite Hierarchies	Protein families: signaling and cellular processes	Bacterial motility proteins [BR:ko02035]	flhC; flagellar transcriptional activator FlhC
K02402	607.553	55.5803	0.845514	0.91658	3.45036	0.0834197	Cellular Processes	Cell motility	Flagellar assembly [PATH:ko02040]	flhC; flagellar transcriptional activator FlhC
K02402	607.553	55.5803	0.845514	0.91658	3.45036	0.0834197	Cellular Processes	Cellular community - prokaryotes	Biofilm formation - Escherichia coli [PATH:ko02026]	flhC; flagellar transcriptional activator FlhC
K02402	607.553	55.5803	0.845514	0.91658	3.45036	0.0834197	Cellular Processes	Cellular community - prokaryotes	Quorum sensing [PATH:ko02024]	flhC; flagellar transcriptional activator FlhC
K02402	607.553	55.5803	0.845514	0.91658	3.45036	0.0834197	Environmental Information Processing	Signal transduction	Two-component system [PATH:ko02020]	flhC; flagellar transcriptional activator FlhC
K19666	7.98486	0.447324	0.786459	0.932222	4.15788	0.0677779	Cellular Processes	Cellular community - prokaryotes	Quorum sensing [PATH:ko02024]	solR, cepR, tofR; LuxR family transcriptional regulator, quorum-sensing system regulator SolR
K19666	7.98486	0.447324	0.786459	0.932222	4.15788	0.0677779	Brite Hierarchies	Protein families: genetic information processing	Transcription factors [BR:ko03000]	solR, cepR, tofR; LuxR family transcriptional regulator, quorum-sensing system regulator SolR
K19666	7.98486	0.447324	0.786459	0.932222	4.15788	0.0677779	Environmental Information Processing	Signal transduction	Two-component system [PATH:ko02020]	solR, cepR, tofR; LuxR family transcriptional regulator, quorum-sensing system regulator SolR

## Sheet: cell_adhesion_molecules
id	control_mean	stannous_mean	theta	prob	log2FC	P	kegg1	kegg2	kegg3	kegg_description
K05689	58.901	3.93215	0.702565	0.948601	3.9049	0.0513995	Environmental Information Processing	Signal transduction	Apelin signaling pathway [PATH:ko04371]	CDH1, CDHE, CD324; cadherin 1, type 1, E-cadherin
K05689	58.901	3.93215	0.702565	0.948601	3.9049	0.0513995	Human Diseases	Cancer: specific types	Gastric cancer [PATH:ko05226]	CDH1, CDHE, CD324; cadherin 1, type 1, E-cadherin
K05689	58.901	3.93215	0.702565	0.948601	3.9049	0.0513995	Brite Hierarchies	Protein families: genetic information processing	Chromosome and associated proteins [BR:ko03036]	CDH1, CDHE, CD324; cadherin 1, type 1, E-cadherin
K05689	58.901	3.93215	0.702565	0.948601	3.9049	0.0513995	Environmental Information Processing	Signal transduction	Hippo signaling pathway [PATH:ko04390]	CDH1, CDHE, CD324; cadherin 1, type 1, E-cadherin
K05689	58.901	3.93215	0.702565	0.948601	3.9049	0.0513995	Brite Hierarchies	Protein families: signaling and cellular processes	Cell adhesion molecules [BR:ko04515]	CDH1, CDHE, CD324; cadherin 1, type 1, E-cadherin
K05689	58.901	3.93215	0.702565	0.948601	3.9049	0.0513995	Environmental Information Processing	Signal transduction	Rap1 signaling pathway [PATH:ko04015]	CDH1, CDHE, CD324; cadherin 1, type 1, E-cadherin
K05689	58.901	3.93215	0.702565	0.948601	3.9049	0.0513995	Cellular Processes	Cellular community - eukaryotes	Adherens junction [PATH:ko04520]	CDH1, CDHE, CD324; cadherin 1, type 1, E-cadherin
K05689	58.901	3.93215	0.702565	0.948601	3.9049	0.0513995	Human Diseases	Cancer: specific types	Bladder cancer [PATH:ko05219]	CDH1, CDHE, CD324; cadherin 1, type 1, E-cadherin
K05689	58.901	3.93215	0.702565	0.948601	3.9049	0.0513995	Human Diseases	Cancer: overview	Pathways in cancer [PATH:ko05200]	CDH1, CDHE, CD324; cadherin 1, type 1, E-cadherin
K05689	58.901	3.93215	0.702565	0.948601	3.9049	0.0513995	Human Diseases	Infectious disease: bacterial	Bacterial invasion of epithelial cells [PATH:ko05100]	CDH1, CDHE, CD324; cadherin 1, type 1, E-cadherin
K05689	58.901	3.93215	0.702565	0.948601	3.9049	0.0513995	Human Diseases	Cancer: specific types	Thyroid cancer [PATH:ko05216]	CDH1, CDHE, CD324; cadherin 1, type 1, E-cadherin
K05689	58.901	3.93215	0.702565	0.948601	3.9049	0.0513995	Brite Hierarchies	Protein families: signaling and cellular processes	CD molecules [BR:ko04090]	CDH1, CDHE, CD324; cadherin 1, type 1, E-cadherin
K05689	58.901	3.93215	0.702565	0.948601	3.9049	0.0513995	Human Diseases	Cancer: specific types	Melanoma [PATH:ko05218]	CDH1, CDHE, CD324; cadherin 1, type 1, E-cadherin
K05689	58.901	3.93215	0.702565	0.948601	3.9049	0.0513995	Environmental Information Processing	Signaling molecules and interaction	Cell adhesion molecules (CAMs) [PATH:ko04514]	CDH1, CDHE, CD324; cadherin 1, type 1, E-cadherin
K05689	58.901	3.93215	0.702565	0.948601	3.9049	0.0513995	Human Diseases	Cancer: specific types	Endometrial cancer [PATH:ko05213]	CDH1, CDHE, CD324; cadherin 1, type 1, E-cadherin
K05695	29.2505	1.66916	0.706247	0.948021	4.13126	0.051979	Organismal Systems	Endocrine system	Insulin signaling pathway [PATH:ko04910]	PTPRF, LAR; receptor-type tyrosine-protein phosphatase F [EC:3.1.3.48]
K05695	29.2505	1.66916	0.706247	0.948021	4.13126	0.051979	Environmental Information Processing	Signaling molecules and interaction	Cell adhesion molecules (CAMs) [PATH:ko04514]	PTPRF, LAR; receptor-type tyrosine-protein phosphatase F [EC:3.1.3.48]
K05695	29.2505	1.66916	0.706247	0.948021	4.13126	0.051979	Human Diseases	Endocrine and metabolic disease	Insulin resistance [PATH:ko04931]	PTPRF, LAR; receptor-type tyrosine-protein phosphatase F [EC:3.1.3.48]
K05695	29.2505	1.66916	0.706247	0.948021	4.13126	0.051979	Brite Hierarchies	Protein families: metabolism	Protein phosphatases and associated proteins [BR:ko01009]	PTPRF, LAR; receptor-type tyrosine-protein phosphatase F [EC:3.1.3.48]
K05695	29.2505	1.66916	0.706247	0.948021	4.13126	0.051979	Cellular Processes	Cellular community - eukaryotes	Adherens junction [PATH:ko04520]	PTPRF, LAR; receptor-type tyrosine-protein phosphatase F [EC:3.1.3.48]
K05718	2.35952	0.976214	0.29165	0.91519	1.27322	0.0848102	Brite Hierarchies	Protein families: signaling and cellular processes	Cell adhesion molecules [BR:ko04515]	ITGAL, CD11a; integrin alpha L
K05718	2.35952	0.976214	0.29165	0.91519	1.27322	0.0848102	Cellular Processes	Cell motility	Regulation of actin cytoskeleton [PATH:ko04810]	ITGAL, CD11a; integrin alpha L
K05718	2.35952	0.976214	0.29165	0.91519	1.27322	0.0848102	Human Diseases	Cardiovascular disease	Viral myocarditis [PATH:ko05416]	ITGAL, CD11a; integrin alpha L
K05718	2.35952	0.976214	0.29165	0.91519	1.27322	0.0848102	Organismal Systems	Immune system	Natural killer cell mediated cytotoxicity [PATH:ko04650]	ITGAL, CD11a; integrin alpha L
K05718	2.35952	0.976214	0.29165	0.91519	1.27322	0.0848102	Human Diseases	Infectious disease: viral	Human T-cell leukemia virus 1 infection [PATH:ko05166]	ITGAL, CD11a; integrin alpha L
K05718	2.35952	0.976214	0.29165	0.91519	1.27322	0.0848102	Brite Hierarchies	Protein families: signaling and cellular processes	CD molecules [BR:ko04090]	ITGAL, CD11a; integrin alpha L
K05718	2.35952	0.976214	0.29165	0.91519	1.27322	0.0848102	Organismal Systems	Immune system	Leukocyte transendothelial migration [PATH:ko04670]	ITGAL, CD11a; integrin alpha L
K05718	2.35952	0.976214	0.29165	0.91519	1.27322	0.0848102	Environmental Information Processing	Signal transduction	Rap1 signaling pathway [PATH:ko04015]	ITGAL, CD11a; integrin alpha L
K05718	2.35952	0.976214	0.29165	0.91519	1.27322	0.0848102	Environmental Information Processing	Signaling molecules and interaction	Cell adhesion molecules (CAMs) [PATH:ko04514]	ITGAL, CD11a; integrin alpha L
K05718	2.35952	0.976214	0.29165	0.91519	1.27322	0.0848102	Human Diseases	Infectious disease: viral	Epstein-Barr virus infection [PATH:ko05169]	ITGAL, CD11a; integrin alpha L
K05718	2.35952	0.976214	0.29165	0.91519	1.27322	0.0848102	Human Diseases	Infectious disease: bacterial	Staphylococcus aureus infection [PATH:ko05150]	ITGAL, CD11a; integrin alpha L
K05718	2.35952	0.976214	0.29165	0.91519	1.27322	0.0848102	Human Diseases	Immune disease	Rheumatoid arthritis [PATH:ko05323]	ITGAL, CD11a; integrin alpha L
K05718	2.35952	0.976214	0.29165	0.91519	1.27322	0.0848102	Human Diseases	Infectious disease: parasitic	Malaria [PATH:ko05144]	ITGAL, CD11a; integrin alpha L
K05718	2.35952	0.976214	0.29165	0.91519	1.27322	0.0848102	Brite Hierarchies	Protein families: signaling and cellular processes	Exosome [BR:ko04147]	ITGAL, CD11a; integrin alpha L
K05719	27.5273	3.51898	0.502537	0.942775	2.96763	0.0572252	Brite Hierarchies	Protein families: signaling and cellular processes	CD molecules [BR:ko04090]	ITGB1, CD29; integrin beta 1
K05719	27.5273	3.51898	0.502537	0.942775	2.96763	0.0572252	Human Diseases	Cardiovascular disease	Hypertrophic cardiomyopathy (HCM) [PATH:ko05410]	ITGB1, CD29; integrin beta 1
K05719	27.5273	3.51898	0.502537	0.942775	2.96763	0.0572252	Organismal Systems	Immune system	Platelet activation [PATH:ko04611]	ITGB1, CD29; integrin beta 1
K05719	27.5273	3.51898	0.502537	0.942775	2.96763	0.0572252	Human Diseases	Cancer: specific types	Small cell lung cancer [PATH:ko05222]	ITGB1, CD29; integrin beta 1
K05719	27.5273	3.51898	0.502537	0.942775	2.96763	0.0572252	Human Diseases	Infectious disease: bacterial	Pathogenic Escherichia coli infection [PATH:ko05130]	ITGB1, CD29; integrin beta 1
K05719	27.5273	3.51898	0.502537	0.942775	2.96763	0.0572252	Organismal Systems	Development and regeneration	Axon guidance [PATH:ko04360]	ITGB1, CD29; integrin beta 1
K05719	27.5273	3.51898	0.502537	0.942775	2.96763	0.0572252	Brite Hierarchies	Protein families: signaling and cellular processes	Cell adhesion molecules [BR:ko04515]	ITGB1, CD29; integrin beta 1
K05719	27.5273	3.51898	0.502537	0.942775	2.96763	0.0572252	Human Diseases	Cardiovascular disease	Dilated cardiomyopathy (DCM) [PATH:ko05414]	ITGB1, CD29; integrin beta 1
K05719	27.5273	3.51898	0.502537	0.942775	2.96763	0.0572252	Human Diseases	Cancer: overview	Proteoglycans in cancer [PATH:ko05205]	ITGB1, CD29; integrin beta 1
K05719	27.5273	3.51898	0.502537	0.942775	2.96763	0.0572252	Human Diseases	Cardiovascular disease	Arrhythmogenic right ventricular cardiomyopathy (ARVC) [PATH:ko05412]	ITGB1, CD29; integrin beta 1
K05719	27.5273	3.51898	0.502537	0.942775	2.96763	0.0572252	Human Diseases	Infectious disease: parasitic	Leishmaniasis [PATH:ko05140]	ITGB1, CD29; integrin beta 1
K05719	27.5273	3.51898	0.502537	0.942775	2.96763	0.0572252	Human Diseases	Infectious disease: parasitic	Toxoplasmosis [PATH:ko05145]	ITGB1, CD29; integrin beta 1
K05719	27.5273	3.51898	0.502537	0.942775	2.96763	0.0572252	Cellular Processes	Transport and catabolism	Phagosome [PATH:ko04145]	ITGB1, CD29; integrin beta 1
K05719	27.5273	3.51898	0.502537	0.942775	2.96763	0.0572252	Environmental Information Processing	Signaling molecules and interaction	ECM-receptor interaction [PATH:ko04512]	ITGB1, CD29; integrin beta 1
K05719	27.5273	3.51898	0.502537	0.942775	2.96763	0.0572252	Human Diseases	Infectious disease: bacterial	Shigellosis [PATH:ko05131]	ITGB1, CD29; integrin beta 1
K05719	27.5273	3.51898	0.502537	0.942775	2.96763	0.0572252	Brite Hierarchies	Protein families: signaling and cellular processes	Exosome [BR:ko04147]	ITGB1, CD29; integrin beta 1
K05719	27.5273	3.51898	0.502537	0.942775	2.96763	0.0572252	Human Diseases	Infectious disease: bacterial	Pertussis [PATH:ko05133]	ITGB1, CD29; integrin beta 1
K05719	27.5273	3.51898	0.502537	0.942775	2.96763	0.0572252	Environmental Information Processing	Signal transduction	PI3K-Akt signaling pathway [PATH:ko04151]	ITGB1, CD29; integrin beta 1
K05719	27.5273	3.51898	0.502537	0.942775	2.96763	0.0572252	Human Diseases	Infectious disease: viral	Human papillomavirus infection [PATH:ko05165]	ITGB1, CD29; integrin beta 1
K05719	27.5273	3.51898	0.502537	0.942775	2.96763	0.0572252	Cellular Processes	Cell motility	Regulation of actin cytoskeleton [PATH:ko04810]	ITGB1, CD29; integrin beta 1
K05719	27.5273	3.51898	0.502537	0.942775	2.96763	0.0572252	Brite Hierarchies	Protein families: genetic information processing	Membrane trafficking [BR:ko04131]	ITGB1, CD29; integrin beta 1
K05719	27.5273	3.51898	0.502537	0.942775	2.96763	0.0572252	Human Diseases	Infectious disease: bacterial	Yersinia infection [PATH:ko05135]	ITGB1, CD29; integrin beta 1
K05719	27.5273	3.51898	0.502537	0.942775	2.96763	0.0572252	Environmental Information Processing	Signal transduction	Rap1 signaling pathway [PATH:ko04015]	ITGB1, CD29; integrin beta 1
K05719	27.5273	3.51898	0.502537	0.942775	2.96763	0.0572252	Organismal Systems	Immune system	Leukocyte transendothelial migration [PATH:ko04670]	ITGB1, CD29; integrin beta 1
K05719	27.5273	3.51898	0.502537	0.942775	2.96763	0.0572252	Cellular Processes	Cellular community - eukaryotes	Tight junction [PATH:ko04530]	ITGB1, CD29; integrin beta 1
K05719	27.5273	3.51898	0.502537	0.942775	2.96763	0.0572252	Human Diseases	Cancer: overview	Pathways in cancer [PATH:ko05200]	ITGB1, CD29; integrin beta 1
K05719	27.5273	3.51898	0.502537	0.942775	2.96763	0.0572252	Cellular Processes	Cellular community - eukaryotes	Focal adhesion [PATH:ko04510]	ITGB1, CD29; integrin beta 1
K05719	27.5273	3.51898	0.502537	0.942775	2.96763	0.0572252	Environmental Information Processing	Signaling molecules and interaction	Cell adhesion molecules (CAMs) [PATH:ko04514]	ITGB1, CD29; integrin beta 1
K05719	27.5273	3.51898	0.502537	0.942775	2.96763	0.0572252	Human Diseases	Infectious disease: bacterial	Bacterial invasion of epithelial cells [PATH:ko05100]	ITGB1, CD29; integrin beta 1
K06081	11.7254	0.541057	0.84386	0.917114	4.43771	0.082886	Brite Hierarchies	Protein families: signaling and cellular processes	Cell adhesion molecules [BR:ko04515]	PVRL1, CD111; poliovirus receptor-related protein 1
K06081	11.7254	0.541057	0.84386	0.917114	4.43771	0.082886	Human Diseases	Infectious disease: viral	Herpes simplex virus 1 infection [PATH:ko05168]	PVRL1, CD111; poliovirus receptor-related protein 1
K06081	11.7254	0.541057	0.84386	0.917114	4.43771	0.082886	Cellular Processes	Cellular community - eukaryotes	Adherens junction [PATH:ko04520]	PVRL1, CD111; poliovirus receptor-related protein 1
K06081	11.7254	0.541057	0.84386	0.917114	4.43771	0.082886	Brite Hierarchies	Protein families: signaling and cellular processes	CD molecules [BR:ko04090]	PVRL1, CD111; poliovirus receptor-related protein 1
K06081	11.7254	0.541057	0.84386	0.917114	4.43771	0.082886	Environmental Information Processing	Signaling molecules and interaction	Cell adhesion molecules (CAMs) [PATH:ko04514]	PVRL1, CD111; poliovirus receptor-related protein 1
K06087	28.928	2.89703	0.594397	0.953901	3.31982	0.0460994	Cellular Processes	Cellular community - eukaryotes	Tight junction [PATH:ko04530]	CLDN; claudin
K06087	28.928	2.89703	0.594397	0.953901	3.31982	0.0460994	Brite Hierarchies	Protein families: signaling and cellular processes	Exosome [BR:ko04147]	CLDN; claudin
K06087	28.928	2.89703	0.594397	0.953901	3.31982	0.0460994	Organismal Systems	Immune system	Leukocyte transendothelial migration [PATH:ko04670]	CLDN; claudin
K06087	28.928	2.89703	0.594397	0.953901	3.31982	0.0460994	Human Diseases	Infectious disease: viral	Hepatitis C [PATH:ko05160]	CLDN; claudin
K06087	28.928	2.89703	0.594397	0.953901	3.31982	0.0460994	Human Diseases	Infectious disease: bacterial	Pathogenic Escherichia coli infection [PATH:ko05130]	CLDN; claudin
K06087	28.928	2.89703	0.594397	0.953901	3.31982	0.0460994	Environmental Information Processing	Signaling molecules and interaction	Cell adhesion molecules (CAMs) [PATH:ko04514]	CLDN; claudin
K06088	4.08132	1.24705	0.336416	0.918246	1.71052	0.0817542	Human Diseases	Infectious disease: viral	Hepatitis C [PATH:ko05160]	OCLN; occludin
K06088	4.08132	1.24705	0.336416	0.918246	1.71052	0.0817542	Human Diseases	Infectious disease: bacterial	Pathogenic Escherichia coli infection [PATH:ko05130]	OCLN; occludin
K06088	4.08132	1.24705	0.336416	0.918246	1.71052	0.0817542	Brite Hierarchies	Protein families: signaling and cellular processes	Transporters [BR:ko02000]	OCLN; occludin
K06088	4.08132	1.24705	0.336416	0.918246	1.71052	0.0817542	Organismal Systems	Immune system	Leukocyte transendothelial migration [PATH:ko04670]	OCLN; occludin
K06088	4.08132	1.24705	0.336416	0.918246	1.71052	0.0817542	Environmental Information Processing	Signaling molecules and interaction	Cell adhesion molecules (CAMs) [PATH:ko04514]	OCLN; occludin
K06088	4.08132	1.24705	0.336416	0.918246	1.71052	0.0817542	Cellular Processes	Cellular community - eukaryotes	Tight junction [PATH:ko04530]	OCLN; occludin
K06088	4.08132	1.24705	0.336416	0.918246	1.71052	0.0817542	Brite Hierarchies	Protein families: metabolism	Protein phosphatases and associated proteins [BR:ko01009]	OCLN; occludin
K06089	20.9832	4.07795	0.476677	0.937695	2.36332	0.062305	Human Diseases	Infectious disease: bacterial	Epithelial cell signaling in Helicobacter pylori infection [PATH:ko05120]	F11R, JAM1, CD321; junctional adhesion molecule 1
K06089	20.9832	4.07795	0.476677	0.937695	2.36332	0.062305	Brite Hierarchies	Protein families: signaling and cellular processes	CD molecules [BR:ko04090]	F11R, JAM1, CD321; junctional adhesion molecule 1
K06089	20.9832	4.07795	0.476677	0.937695	2.36332	0.062305	Organismal Systems	Immune system	Leukocyte transendothelial migration [PATH:ko04670]	F11R, JAM1, CD321; junctional adhesion molecule 1
K06089	20.9832	4.07795	0.476677	0.937695	2.36332	0.062305	Environmental Information Processing	Signaling molecules and interaction	Cell adhesion molecules (CAMs) [PATH:ko04514]	F11R, JAM1, CD321; junctional adhesion molecule 1
K06089	20.9832	4.07795	0.476677	0.937695	2.36332	0.062305	Cellular Processes	Cellular community - eukaryotes	Tight junction [PATH:ko04530]	F11R, JAM1, CD321; junctional adhesion molecule 1
K06257	24.6282	1.99178	0.642189	0.954358	3.62818	0.045642	Environmental Information Processing	Signaling molecules and interaction	Cell adhesion molecules (CAMs) [PATH:ko04514]	SDC1, CD138; syndecan 1
K06257	24.6282	1.99178	0.642189	0.954358	3.62818	0.045642	Environmental Information Processing	Signaling molecules and interaction	ECM-receptor interaction [PATH:ko04512]	SDC1, CD138; syndecan 1
K06257	24.6282	1.99178	0.642189	0.954358	3.62818	0.045642	Human Diseases	Cardiovascular disease	Fluid shear stress and atherosclerosis [PATH:ko05418]	SDC1, CD138; syndecan 1
K06257	24.6282	1.99178	0.642189	0.954358	3.62818	0.045642	Brite Hierarchies	Protein families: genetic information processing	Membrane trafficking [BR:ko04131]	SDC1, CD138; syndecan 1
K06257	24.6282	1.99178	0.642189	0.954358	3.62818	0.045642	Brite Hierarchies	Protein families: signaling and cellular processes	CD molecules [BR:ko04090]	SDC1, CD138; syndecan 1
K06257	24.6282	1.99178	0.642189	0.954358	3.62818	0.045642	Brite Hierarchies	Protein families: signaling and cellular processes	Proteoglycans [BR:ko00535]	SDC1, CD138; syndecan 1
K06257	24.6282	1.99178	0.642189	0.954358	3.62818	0.045642	Human Diseases	Cancer: overview	Proteoglycans in cancer [PATH:ko05205]	SDC1, CD138; syndecan 1
K06257	24.6282	1.99178	0.642189	0.954358	3.62818	0.045642	Human Diseases	Infectious disease: parasitic	Malaria [PATH:ko05144]	SDC1, CD138; syndecan 1
K06464	4.29927	2.0793	0.215895	0.915373	1.04799	0.0846275	Human Diseases	Cardiovascular disease	Viral myocarditis [PATH:ko05416]	ITGB2, CD18; integrin beta 2
K06464	4.29927	2.0793	0.215895	0.915373	1.04799	0.0846275	Human Diseases	Infectious disease: bacterial	Pertussis [PATH:ko05133]	ITGB2, CD18; integrin beta 2
K06464	4.29927	2.0793	0.215895	0.915373	1.04799	0.0846275	Human Diseases	Infectious disease: parasitic	Leishmaniasis [PATH:ko05140]	ITGB2, CD18; integrin beta 2
K06464	4.29927	2.0793	0.215895	0.915373	1.04799	0.0846275	Human Diseases	Infectious disease: bacterial	Legionellosis [PATH:ko05134]	ITGB2, CD18; integrin beta 2
K06464	4.29927	2.0793	0.215895	0.915373	1.04799	0.0846275	Environmental Information Processing	Signaling molecules and interaction	Cell adhesion molecules (CAMs) [PATH:ko04514]	ITGB2, CD18; integrin beta 2
K06464	4.29927	2.0793	0.215895	0.915373	1.04799	0.0846275	Human Diseases	Immune disease	Rheumatoid arthritis [PATH:ko05323]	ITGB2, CD18; integrin beta 2
K06464	4.29927	2.0793	0.215895	0.915373	1.04799	0.0846275	Environmental Information Processing	Signal transduction	Rap1 signaling pathway [PATH:ko04015]	ITGB2, CD18; integrin beta 2
K06464	4.29927	2.0793	0.215895	0.915373	1.04799	0.0846275	Human Diseases	Infectious disease: bacterial	Staphylococcus aureus infection [PATH:ko05150]	ITGB2, CD18; integrin beta 2
K06464	4.29927	2.0793	0.215895	0.915373	1.04799	0.0846275	Human Diseases	Infectious disease: bacterial	Tuberculosis [PATH:ko05152]	ITGB2, CD18; integrin beta 2
K06464	4.29927	2.0793	0.215895	0.915373	1.04799	0.0846275	Human Diseases	Infectious disease: viral	Human T-cell leukemia virus 1 infection [PATH:ko05166]	ITGB2, CD18; integrin beta 2
K06464	4.29927	2.0793	0.215895	0.915373	1.04799	0.0846275	Organismal Systems	Immune system	Leukocyte transendothelial migration [PATH:ko04670]	ITGB2, CD18; integrin beta 2
K06464	4.29927	2.0793	0.215895	0.915373	1.04799	0.0846275	Human Diseases	Infectious disease: parasitic	Malaria [PATH:ko05144]	ITGB2, CD18; integrin beta 2
K06464	4.29927	2.0793	0.215895	0.915373	1.04799	0.0846275	Brite Hierarchies	Protein families: signaling and cellular processes	CD molecules [BR:ko04090]	ITGB2, CD18; integrin beta 2
K06464	4.29927	2.0793	0.215895	0.915373	1.04799	0.0846275	Organismal Systems	Immune system	Natural killer cell mediated cytotoxicity [PATH:ko04650]	ITGB2, CD18; integrin beta 2
K06464	4.29927	2.0793	0.215895	0.915373	1.04799	0.0846275	Brite Hierarchies	Protein families: genetic information processing	Membrane trafficking [BR:ko04131]	ITGB2, CD18; integrin beta 2
K06464	4.29927	2.0793	0.215895	0.915373	1.04799	0.0846275	Brite Hierarchies	Protein families: signaling and cellular processes	Exosome [BR:ko04147]	ITGB2, CD18; integrin beta 2
K06464	4.29927	2.0793	0.215895	0.915373	1.04799	0.0846275	Environmental Information Processing	Signal transduction	Hippo signaling pathway [PATH:ko04390]	ITGB2, CD18; integrin beta 2
K06464	4.29927	2.0793	0.215895	0.915373	1.04799	0.0846275	Brite Hierarchies	Protein families: signaling and cellular processes	Cell adhesion molecules [BR:ko04515]	ITGB2, CD18; integrin beta 2
K06464	4.29927	2.0793	0.215895	0.915373	1.04799	0.0846275	Cellular Processes	Transport and catabolism	Phagosome [PATH:ko04145]	ITGB2, CD18; integrin beta 2
K06464	4.29927	2.0793	0.215895	0.915373	1.04799	0.0846275	Organismal Systems	Immune system	Complement and coagulation cascades [PATH:ko04610]	ITGB2, CD18; integrin beta 2
K06464	4.29927	2.0793	0.215895	0.915373	1.04799	0.0846275	Human Diseases	Infectious disease: parasitic	Amoebiasis [PATH:ko05146]	ITGB2, CD18; integrin beta 2
K06464	4.29927	2.0793	0.215895	0.915373	1.04799	0.0846275	Cellular Processes	Cell motility	Regulation of actin cytoskeleton [PATH:ko04810]	ITGB2, CD18; integrin beta 2
K06471	5.56442	1.79696	0.353368	0.919828	1.63068	0.0801723	Brite Hierarchies	Protein families: signaling and cellular processes	Lectins [BR:ko04091]	PECAM1, CD31; platelet/endothelial cell adhesion molecule
K06471	5.56442	1.79696	0.353368	0.919828	1.63068	0.0801723	Brite Hierarchies	Protein families: signaling and cellular processes	Glycosaminoglycan binding proteins [BR:ko00536]	PECAM1, CD31; platelet/endothelial cell adhesion molecule
K06471	5.56442	1.79696	0.353368	0.919828	1.63068	0.0801723	Brite Hierarchies	Protein families: signaling and cellular processes	CD molecules [BR:ko04090]	PECAM1, CD31; platelet/endothelial cell adhesion molecule
K06471	5.56442	1.79696	0.353368	0.919828	1.63068	0.0801723	Organismal Systems	Immune system	Leukocyte transendothelial migration [PATH:ko04670]	PECAM1, CD31; platelet/endothelial cell adhesion molecule
K06471	5.56442	1.79696	0.353368	0.919828	1.63068	0.0801723	Environmental Information Processing	Signaling molecules and interaction	Cell adhesion molecules (CAMs) [PATH:ko04514]	PECAM1, CD31; platelet/endothelial cell adhesion molecule
K06471	5.56442	1.79696	0.353368	0.919828	1.63068	0.0801723	Human Diseases	Cardiovascular disease	Fluid shear stress and atherosclerosis [PATH:ko05418]	PECAM1, CD31; platelet/endothelial cell adhesion molecule
K06471	5.56442	1.79696	0.353368	0.919828	1.63068	0.0801723	Human Diseases	Infectious disease: parasitic	Malaria [PATH:ko05144]	PECAM1, CD31; platelet/endothelial cell adhesion molecule
K06478	45.3843	43.6797	0.0129074	0.922666	0.055229	0.0773338	Human Diseases	Infectious disease: bacterial	Salmonella infection [PATH:ko05132]	PTPRC, CD45; receptor-type tyrosine-protein phosphatase C [EC:3.1.3.48]
K06478	45.3843	43.6797	0.0129074	0.922666	0.055229	0.0773338	Human Diseases	Immune disease	Primary immunodeficiency [PATH:ko05340]	PTPRC, CD45; receptor-type tyrosine-protein phosphatase C [EC:3.1.3.48]
K06478	45.3843	43.6797	0.0129074	0.922666	0.055229	0.0773338	Organismal Systems	Immune system	Fc gamma R-mediated phagocytosis [PATH:ko04666]	PTPRC, CD45; receptor-type tyrosine-protein phosphatase C [EC:3.1.3.48]
K06478	45.3843	43.6797	0.0129074	0.922666	0.055229	0.0773338	Organismal Systems	Immune system	T cell receptor signaling pathway [PATH:ko04660]	PTPRC, CD45; receptor-type tyrosine-protein phosphatase C [EC:3.1.3.48]
K06478	45.3843	43.6797	0.0129074	0.922666	0.055229	0.0773338	Brite Hierarchies	Protein families: signaling and cellular processes	CD molecules [BR:ko04090]	PTPRC, CD45; receptor-type tyrosine-protein phosphatase C [EC:3.1.3.48]
K06478	45.3843	43.6797	0.0129074	0.922666	0.055229	0.0773338	Brite Hierarchies	Protein families: metabolism	Protein phosphatases and associated proteins [BR:ko01009]	PTPRC, CD45; receptor-type tyrosine-protein phosphatase C [EC:3.1.3.48]
K06478	45.3843	43.6797	0.0129074	0.922666	0.055229	0.0773338	Environmental Information Processing	Signaling molecules and interaction	Cell adhesion molecules (CAMs) [PATH:ko04514]	PTPRC, CD45; receptor-type tyrosine-protein phosphatase C [EC:3.1.3.48]
K06485	119.722	7.91588	0.711072	0.947229	3.91879	0.0527712	Environmental Information Processing	Signaling molecules and interaction	ECM-receptor interaction [PATH:ko04512]	ITGA6, CD49f; integrin alpha 6
K06485	119.722	7.91588	0.711072	0.947229	3.91879	0.0527712	Cellular Processes	Cell motility	Regulation of actin cytoskeleton [PATH:ko04810]	ITGA6, CD49f; integrin alpha 6
K06485	119.722	7.91588	0.711072	0.947229	3.91879	0.0527712	Environmental Information Processing	Signal transduction	PI3K-Akt signaling pathway [PATH:ko04151]	ITGA6, CD49f; integrin alpha 6
K06485	119.722	7.91588	0.711072	0.947229	3.91879	0.0527712	Environmental Information Processing	Signaling molecules and interaction	Cell adhesion molecules (CAMs) [PATH:ko04514]	ITGA6, CD49f; integrin alpha 6
K06485	119.722	7.91588	0.711072	0.947229	3.91879	0.0527712	Human Diseases	Cancer: overview	Pathways in cancer [PATH:ko05200]	ITGA6, CD49f; integrin alpha 6
K06485	119.722	7.91588	0.711072	0.947229	3.91879	0.0527712	Human Diseases	Cancer: specific types	Small cell lung cancer [PATH:ko05222]	ITGA6, CD49f; integrin alpha 6
K06485	119.722	7.91588	0.711072	0.947229	3.91879	0.0527712	Brite Hierarchies	Protein families: signaling and cellular processes	Exosome [BR:ko04147]	ITGA6, CD49f; integrin alpha 6
K06485	119.722	7.91588	0.711072	0.947229	3.91879	0.0527712	Brite Hierarchies	Protein families: signaling and cellular processes	Cell adhesion molecules [BR:ko04515]	ITGA6, CD49f; integrin alpha 6
K06485	119.722	7.91588	0.711072	0.947229	3.91879	0.0527712	Brite Hierarchies	Protein families: signaling and cellular processes	CD molecules [BR:ko04090]	ITGA6, CD49f; integrin alpha 6
K06485	119.722	7.91588	0.711072	0.947229	3.91879	0.0527712	Cellular Processes	Cellular community - eukaryotes	Focal adhesion [PATH:ko04510]	ITGA6, CD49f; integrin alpha 6
K06485	119.722	7.91588	0.711072	0.947229	3.91879	0.0527712	Human Diseases	Infectious disease: parasitic	Toxoplasmosis [PATH:ko05145]	ITGA6, CD49f; integrin alpha 6
K06485	119.722	7.91588	0.711072	0.947229	3.91879	0.0527712	Organismal Systems	Immune system	Hematopoietic cell lineage [PATH:ko04640]	ITGA6, CD49f; integrin alpha 6
K06485	119.722	7.91588	0.711072	0.947229	3.91879	0.0527712	Human Diseases	Cardiovascular disease	Arrhythmogenic right ventricular cardiomyopathy (ARVC) [PATH:ko05412]	ITGA6, CD49f; integrin alpha 6
K06485	119.722	7.91588	0.711072	0.947229	3.91879	0.0527712	Human Diseases	Cardiovascular disease	Dilated cardiomyopathy (DCM) [PATH:ko05414]	ITGA6, CD49f; integrin alpha 6
K06485	119.722	7.91588	0.711072	0.947229	3.91879	0.0527712	Human Diseases	Infectious disease: viral	Human papillomavirus infection [PATH:ko05165]	ITGA6, CD49f; integrin alpha 6
K06485	119.722	7.91588	0.711072	0.947229	3.91879	0.0527712	Human Diseases	Cardiovascular disease	Hypertrophic cardiomyopathy (HCM) [PATH:ko05410]	ITGA6, CD49f; integrin alpha 6
K06487	18.0348	2.26695	0.511086	0.944338	2.99196	0.0556615	Human Diseases	Cardiovascular disease	Dilated cardiomyopathy (DCM) [PATH:ko05414]	ITGAV, CD51; integrin alpha V
K06487	18.0348	2.26695	0.511086	0.944338	2.99196	0.0556615	Brite Hierarchies	Protein families: signaling and cellular processes	CD molecules [BR:ko04090]	ITGAV, CD51; integrin alpha V
K06487	18.0348	2.26695	0.511086	0.944338	2.99196	0.0556615	Brite Hierarchies	Protein families: signaling and cellular processes	Cell adhesion molecules [BR:ko04515]	ITGAV, CD51; integrin alpha V
K06487	18.0348	2.26695	0.511086	0.944338	2.99196	0.0556615	Human Diseases	Infectious disease: viral	Human cytomegalovirus infection [PATH:ko05163]	ITGAV, CD51; integrin alpha V
K06487	18.0348	2.26695	0.511086	0.944338	2.99196	0.0556615	Human Diseases	Cardiovascular disease	Arrhythmogenic right ventricular cardiomyopathy (ARVC) [PATH:ko05412]	ITGAV, CD51; integrin alpha V
K06487	18.0348	2.26695	0.511086	0.944338	2.99196	0.0556615	Brite Hierarchies	Protein families: genetic information processing	Membrane trafficking [BR:ko04131]	ITGAV, CD51; integrin alpha V
K06487	18.0348	2.26695	0.511086	0.944338	2.99196	0.0556615	Human Diseases	Cardiovascular disease	Fluid shear stress and atherosclerosis [PATH:ko05418]	ITGAV, CD51; integrin alpha V
K06487	18.0348	2.26695	0.511086	0.944338	2.99196	0.0556615	Brite Hierarchies	Protein families: signaling and cellular processes	Exosome [BR:ko04147]	ITGAV, CD51; integrin alpha V
K06487	18.0348	2.26695	0.511086	0.944338	2.99196	0.0556615	Human Diseases	Cardiovascular disease	Hypertrophic cardiomyopathy (HCM) [PATH:ko05410]	ITGAV, CD51; integrin alpha V
K06487	18.0348	2.26695	0.511086	0.944338	2.99196	0.0556615	Cellular Processes	Transport and catabolism	Phagosome [PATH:ko04145]	ITGAV, CD51; integrin alpha V
K06487	18.0348	2.26695	0.511086	0.944338	2.99196	0.0556615	Cellular Processes	Cellular community - eukaryotes	Focal adhesion [PATH:ko04510]	ITGAV, CD51; integrin alpha V
K06487	18.0348	2.26695	0.511086	0.944338	2.99196	0.0556615	Human Diseases	Cancer: specific types	Small cell lung cancer [PATH:ko05222]	ITGAV, CD51; integrin alpha V
K06487	18.0348	2.26695	0.511086	0.944338	2.99196	0.0556615	Cellular Processes	Cell motility	Regulation of actin cytoskeleton [PATH:ko04810]	ITGAV, CD51; integrin alpha V
K06487	18.0348	2.26695	0.511086	0.944338	2.99196	0.0556615	Environmental Information Processing	Signal transduction	PI3K-Akt signaling pathway [PATH:ko04151]	ITGAV, CD51; integrin alpha V
K06487	18.0348	2.26695	0.511086	0.944338	2.99196	0.0556615	Human Diseases	Infectious disease: viral	Human papillomavirus infection [PATH:ko05165]	ITGAV, CD51; integrin alpha V
K06487	18.0348	2.26695	0.511086	0.944338	2.99196	0.0556615	Organismal Systems	Endocrine system	Thyroid hormone signaling pathway [PATH:ko04919]	ITGAV, CD51; integrin alpha V
K06487	18.0348	2.26695	0.511086	0.944338	2.99196	0.0556615	Human Diseases	Cancer: overview	Proteoglycans in cancer [PATH:ko05205]	ITGAV, CD51; integrin alpha V
K06487	18.0348	2.26695	0.511086	0.944338	2.99196	0.0556615	Human Diseases	Cancer: overview	Pathways in cancer [PATH:ko05200]	ITGAV, CD51; integrin alpha V
K06487	18.0348	2.26695	0.511086	0.944338	2.99196	0.0556615	Environmental Information Processing	Signaling molecules and interaction	Cell adhesion molecules (CAMs) [PATH:ko04514]	ITGAV, CD51; integrin alpha V
K06487	18.0348	2.26695	0.511086	0.944338	2.99196	0.0556615	Environmental Information Processing	Signaling molecules and interaction	ECM-receptor interaction [PATH:ko04512]	ITGAV, CD51; integrin alpha V
K06490	2.62329	3.20442	-0.0613753	0.919641	-0.288687	0.0803586	Human Diseases	Infectious disease: viral	Kaposi sarcoma-associated herpesvirus infection [PATH:ko05167]	ICAM1, CD54; intercellular adhesion molecule 1
K06490	2.62329	3.20442	-0.0613753	0.919641	-0.288687	0.0803586	Human Diseases	Infectious disease: viral	Human T-cell leukemia virus 1 infection [PATH:ko05166]	ICAM1, CD54; intercellular adhesion molecule 1
K06490	2.62329	3.20442	-0.0613753	0.919641	-0.288687	0.0803586	Brite Hierarchies	Protein families: signaling and cellular processes	Glycosaminoglycan binding proteins [BR:ko00536]	ICAM1, CD54; intercellular adhesion molecule 1
K06490	2.62329	3.20442	-0.0613753	0.919641	-0.288687	0.0803586	Brite Hierarchies	Protein families: signaling and cellular processes	CD molecules [BR:ko04090]	ICAM1, CD54; intercellular adhesion molecule 1
K06490	2.62329	3.20442	-0.0613753	0.919641	-0.288687	0.0803586	Human Diseases	Infectious disease: viral	Influenza A [PATH:ko05164]	ICAM1, CD54; intercellular adhesion molecule 1
K06490	2.62329	3.20442	-0.0613753	0.919641	-0.288687	0.0803586	Organismal Systems	Immune system	Natural killer cell mediated cytotoxicity [PATH:ko04650]	ICAM1, CD54; intercellular adhesion molecule 1
K06490	2.62329	3.20442	-0.0613753	0.919641	-0.288687	0.0803586	Environmental Information Processing	Signal transduction	NF-kappa B signaling pathway [PATH:ko04064]	ICAM1, CD54; intercellular adhesion molecule 1
K06490	2.62329	3.20442	-0.0613753	0.919641	-0.288687	0.0803586	Brite Hierarchies	Protein families: signaling and cellular processes	Lectins [BR:ko04091]	ICAM1, CD54; intercellular adhesion molecule 1
K06490	2.62329	3.20442	-0.0613753	0.919641	-0.288687	0.0803586	Organismal Systems	Immune system	Leukocyte transendothelial migration [PATH:ko04670]	ICAM1, CD54; intercellular adhesion molecule 1
K06490	2.62329	3.20442	-0.0613753	0.919641	-0.288687	0.0803586	Human Diseases	Infectious disease: bacterial	Staphylococcus aureus infection [PATH:ko05150]	ICAM1, CD54; intercellular adhesion molecule 1
K06490	2.62329	3.20442	-0.0613753	0.919641	-0.288687	0.0803586	Human Diseases	Immune disease	Rheumatoid arthritis [PATH:ko05323]	ICAM1, CD54; intercellular adhesion molecule 1
K06490	2.62329	3.20442	-0.0613753	0.919641	-0.288687	0.0803586	Human Diseases	Cardiovascular disease	Fluid shear stress and atherosclerosis [PATH:ko05418]	ICAM1, CD54; intercellular adhesion molecule 1
K06490	2.62329	3.20442	-0.0613753	0.919641	-0.288687	0.0803586	Brite Hierarchies	Protein families: signaling and cellular processes	Exosome [BR:ko04147]	ICAM1, CD54; intercellular adhesion molecule 1
K06490	2.62329	3.20442	-0.0613753	0.919641	-0.288687	0.0803586	Human Diseases	Infectious disease: parasitic	Malaria [PATH:ko05144]	ICAM1, CD54; intercellular adhesion molecule 1
K06490	2.62329	3.20442	-0.0613753	0.919641	-0.288687	0.0803586	Human Diseases	Infectious disease: parasitic	African trypanosomiasis [PATH:ko05143]	ICAM1, CD54; intercellular adhesion molecule 1
K06490	2.62329	3.20442	-0.0613753	0.919641	-0.288687	0.0803586	Human Diseases	Infectious disease: viral	Epstein-Barr virus infection [PATH:ko05169]	ICAM1, CD54; intercellular adhesion molecule 1
K06490	2.62329	3.20442	-0.0613753	0.919641	-0.288687	0.0803586	Environmental Information Processing	Signaling molecules and interaction	Cell adhesion molecules (CAMs) [PATH:ko04514]	ICAM1, CD54; intercellular adhesion molecule 1
K06490	2.62329	3.20442	-0.0613753	0.919641	-0.288687	0.0803586	Environmental Information Processing	Signal transduction	TNF signaling pathway [PATH:ko04668]	ICAM1, CD54; intercellular adhesion molecule 1
K06490	2.62329	3.20442	-0.0613753	0.919641	-0.288687	0.0803586	Human Diseases	Endocrine and metabolic disease	AGE-RAGE signaling pathway in diabetic complications [PATH:ko04933]	ICAM1, CD54; intercellular adhesion molecule 1
K06490	2.62329	3.20442	-0.0613753	0.919641	-0.288687	0.0803586	Human Diseases	Cardiovascular disease	Viral myocarditis [PATH:ko05416]	ICAM1, CD54; intercellular adhesion molecule 1
K06492	3.97899	0.794735	0.522986	0.946358	2.32386	0.0536425	Brite Hierarchies	Protein families: signaling and cellular processes	Glycosylphosphatidylinositol (GPI)-anchored proteins [BR:ko00537]	CD58, LFA3; CD58 antigen
K06492	3.97899	0.794735	0.522986	0.946358	2.32386	0.0536425	Brite Hierarchies	Protein families: signaling and cellular processes	CD molecules [BR:ko04090]	CD58, LFA3; CD58 antigen
K06492	3.97899	0.794735	0.522986	0.946358	2.32386	0.0536425	Environmental Information Processing	Signaling molecules and interaction	Cell adhesion molecules (CAMs) [PATH:ko04514]	CD58, LFA3; CD58 antigen
K06492	3.97899	0.794735	0.522986	0.946358	2.32386	0.0536425	Human Diseases	Infectious disease: viral	Epstein-Barr virus infection [PATH:ko05169]	CD58, LFA3; CD58 antigen
K06495	5.06364	5.91084	-0.0505206	0.920274	-0.22319	0.0797262	Brite Hierarchies	Protein families: signaling and cellular processes	Cell adhesion molecules [BR:ko04515]	SELL, CD62L; selectin, lymphocyte
K06495	5.06364	5.91084	-0.0505206	0.920274	-0.22319	0.0797262	Brite Hierarchies	Protein families: signaling and cellular processes	Lectins [BR:ko04091]	SELL, CD62L; selectin, lymphocyte
K06495	5.06364	5.91084	-0.0505206	0.920274	-0.22319	0.0797262	Brite Hierarchies	Protein families: signaling and cellular processes	Glycosaminoglycan binding proteins [BR:ko00536]	SELL, CD62L; selectin, lymphocyte
K06495	5.06364	5.91084	-0.0505206	0.920274	-0.22319	0.0797262	Environmental Information Processing	Signaling molecules and interaction	Cell adhesion molecules (CAMs) [PATH:ko04514]	SELL, CD62L; selectin, lymphocyte
K06495	5.06364	5.91084	-0.0505206	0.920274	-0.22319	0.0797262	Brite Hierarchies	Protein families: signaling and cellular processes	CD molecules [BR:ko04090]	SELL, CD62L; selectin, lymphocyte
K06520	17.3914	1.62198	0.630582	0.954625	3.42255	0.0453755	Organismal Systems	Immune system	Leukocyte transendothelial migration [PATH:ko04670]	CD99, MIC2; CD99 antigen
K06520	17.3914	1.62198	0.630582	0.954625	3.42255	0.0453755	Environmental Information Processing	Signaling molecules and interaction	Cell adhesion molecules (CAMs) [PATH:ko04514]	CD99, MIC2; CD99 antigen
K06520	17.3914	1.62198	0.630582	0.954625	3.42255	0.0453755	Brite Hierarchies	Protein families: signaling and cellular processes	CD molecules [BR:ko04090]	CD99, MIC2; CD99 antigen
K06531	3.66649	0.788393	0.457145	0.933854	2.21741	0.0661459	Brite Hierarchies	Protein families: signaling and cellular processes	CD molecules [BR:ko04090]	PVRL2, CD112; poliovirus receptor-related protein 2
K06531	3.66649	0.788393	0.457145	0.933854	2.21741	0.0661459	Environmental Information Processing	Signaling molecules and interaction	Cell adhesion molecules (CAMs) [PATH:ko04514]	PVRL2, CD112; poliovirus receptor-related protein 2
K06531	3.66649	0.788393	0.457145	0.933854	2.21741	0.0661459	Brite Hierarchies	Protein families: signaling and cellular processes	Cell adhesion molecules [BR:ko04515]	PVRL2, CD112; poliovirus receptor-related protein 2
K06531	3.66649	0.788393	0.457145	0.933854	2.21741	0.0661459	Cellular Processes	Cellular community - eukaryotes	Adherens junction [PATH:ko04520]	PVRL2, CD112; poliovirus receptor-related protein 2
K06539	2.16155	0.645958	0.396424	0.924497	1.74255	0.075503	Environmental Information Processing	Signaling molecules and interaction	Cell adhesion molecules (CAMs) [PATH:ko04514]	PVR, NECL5, CD155; poliovirus receptor
K06539	2.16155	0.645958	0.396424	0.924497	1.74255	0.075503	Brite Hierarchies	Protein families: signaling and cellular processes	CD molecules [BR:ko04090]	PVR, NECL5, CD155; poliovirus receptor
K06539	2.16155	0.645958	0.396424	0.924497	1.74255	0.075503	Brite Hierarchies	Protein families: signaling and cellular processes	Cell adhesion molecules [BR:ko04515]	PVR, NECL5, CD155; poliovirus receptor
K06591	13.4715	1.64316	0.625875	0.95466	3.03537	0.0453398	Human Diseases	Infectious disease: viral	Human papillomavirus infection [PATH:ko05165]	ITGB8; integrin beta 8
K06591	13.4715	1.64316	0.625875	0.95466	3.03537	0.0453398	Brite Hierarchies	Protein families: signaling and cellular processes	Exosome [BR:ko04147]	ITGB8; integrin beta 8
K06591	13.4715	1.64316	0.625875	0.95466	3.03537	0.0453398	Cellular Processes	Cellular community - eukaryotes	Focal adhesion [PATH:ko04510]	ITGB8; integrin beta 8
K06591	13.4715	1.64316	0.625875	0.95466	3.03537	0.0453398	Environmental Information Processing	Signal transduction	PI3K-Akt signaling pathway [PATH:ko04151]	ITGB8; integrin beta 8
K06591	13.4715	1.64316	0.625875	0.95466	3.03537	0.0453398	Brite Hierarchies	Protein families: signaling and cellular processes	Cell adhesion molecules [BR:ko04515]	ITGB8; integrin beta 8
K06591	13.4715	1.64316	0.625875	0.95466	3.03537	0.0453398	Human Diseases	Cardiovascular disease	Dilated cardiomyopathy (DCM) [PATH:ko05414]	ITGB8; integrin beta 8
K06591	13.4715	1.64316	0.625875	0.95466	3.03537	0.0453398	Human Diseases	Cardiovascular disease	Arrhythmogenic right ventricular cardiomyopathy (ARVC) [PATH:ko05412]	ITGB8; integrin beta 8
K06591	13.4715	1.64316	0.625875	0.95466	3.03537	0.0453398	Environmental Information Processing	Signaling molecules and interaction	ECM-receptor interaction [PATH:ko04512]	ITGB8; integrin beta 8
K06591	13.4715	1.64316	0.625875	0.95466	3.03537	0.0453398	Cellular Processes	Cell motility	Regulation of actin cytoskeleton [PATH:ko04810]	ITGB8; integrin beta 8
K06591	13.4715	1.64316	0.625875	0.95466	3.03537	0.0453398	Human Diseases	Cardiovascular disease	Hypertrophic cardiomyopathy (HCM) [PATH:ko05410]	ITGB8; integrin beta 8
K06591	13.4715	1.64316	0.625875	0.95466	3.03537	0.0453398	Environmental Information Processing	Signaling molecules and interaction	Cell adhesion molecules (CAMs) [PATH:ko04514]	ITGB8; integrin beta 8
K06751	136.676	107.958	0.0884171	0.922978	0.340296	0.0770219	Cellular Processes	Cell growth and death	Cellular senescence [PATH:ko04218]	MHC1; MHC class I antigen
K06751	136.676	107.958	0.0884171	0.922978	0.340296	0.0770219	Human Diseases	Infectious disease: viral	Kaposi sarcoma-associated herpesvirus infection [PATH:ko05167]	MHC1; MHC class I antigen
K06751	136.676	107.958	0.0884171	0.922978	0.340296	0.0770219	Environmental Information Processing	Signaling molecules and interaction	Cell adhesion molecules (CAMs) [PATH:ko04514]	MHC1; MHC class I antigen
K06751	136.676	107.958	0.0884171	0.922978	0.340296	0.0770219	Brite Hierarchies	Protein families: signaling and cellular processes	Glycosylphosphatidylinositol (GPI)-anchored proteins [BR:ko00537]	MHC1; MHC class I antigen
K06751	136.676	107.958	0.0884171	0.922978	0.340296	0.0770219	Organismal Systems	Immune system	Natural killer cell mediated cytotoxicity [PATH:ko04650]	MHC1; MHC class I antigen
K06751	136.676	107.958	0.0884171	0.922978	0.340296	0.0770219	Cellular Processes	Transport and catabolism	Endocytosis [PATH:ko04144]	MHC1; MHC class I antigen
K06751	136.676	107.958	0.0884171	0.922978	0.340296	0.0770219	Cellular Processes	Transport and catabolism	Phagosome [PATH:ko04145]	MHC1; MHC class I antigen
K06751	136.676	107.958	0.0884171	0.922978	0.340296	0.0770219	Human Diseases	Infectious disease: viral	Human papillomavirus infection [PATH:ko05165]	MHC1; MHC class I antigen
K06751	136.676	107.958	0.0884171	0.922978	0.340296	0.0770219	Human Diseases	Immune disease	Allograft rejection [PATH:ko05330]	MHC1; MHC class I antigen
K06751	136.676	107.958	0.0884171	0.922978	0.340296	0.0770219	Organismal Systems	Immune system	Antigen processing and presentation [PATH:ko04612]	MHC1; MHC class I antigen
K06751	136.676	107.958	0.0884171	0.922978	0.340296	0.0770219	Human Diseases	Cancer: overview	Viral carcinogenesis [PATH:ko05203]	MHC1; MHC class I antigen
K06751	136.676	107.958	0.0884171	0.922978	0.340296	0.0770219	Human Diseases	Immune disease	Autoimmune thyroid disease [PATH:ko05320]	MHC1; MHC class I antigen
K06751	136.676	107.958	0.0884171	0.922978	0.340296	0.0770219	Brite Hierarchies	Protein families: signaling and cellular processes	Exosome [BR:ko04147]	MHC1; MHC class I antigen
K06751	136.676	107.958	0.0884171	0.922978	0.340296	0.0770219	Human Diseases	Infectious disease: viral	Human immunodeficiency virus 1 infection [PATH:ko05170]	MHC1; MHC class I antigen
K06751	136.676	107.958	0.0884171	0.922978	0.340296	0.0770219	Human Diseases	Infectious disease: viral	Human cytomegalovirus infection [PATH:ko05163]	MHC1; MHC class I antigen
K06751	136.676	107.958	0.0884171	0.922978	0.340296	0.0770219	Human Diseases	Infectious disease: viral	Epstein-Barr virus infection [PATH:ko05169]	MHC1; MHC class I antigen
K06751	136.676	107.958	0.0884171	0.922978	0.340296	0.0770219	Human Diseases	Endocrine and metabolic disease	Type I diabetes mellitus [PATH:ko04940]	MHC1; MHC class I antigen
K06751	136.676	107.958	0.0884171	0.922978	0.340296	0.0770219	Human Diseases	Infectious disease: viral	Human T-cell leukemia virus 1 infection [PATH:ko05166]	MHC1; MHC class I antigen
K06751	136.676	107.958	0.0884171	0.922978	0.340296	0.0770219	Human Diseases	Immune disease	Graft-versus-host disease [PATH:ko05332]	MHC1; MHC class I antigen
K06751	136.676	107.958	0.0884171	0.922978	0.340296	0.0770219	Human Diseases	Cardiovascular disease	Viral myocarditis [PATH:ko05416]	MHC1; MHC class I antigen
K06751	136.676	107.958	0.0884171	0.922978	0.340296	0.0770219	Human Diseases	Infectious disease: viral	Herpes simplex virus 1 infection [PATH:ko05168]	MHC1; MHC class I antigen
K06752	31.0606	31.5919	-0.00415439	0.922271	-0.0244705	0.077729	Organismal Systems	Immune system	Intestinal immune network for IgA production [PATH:ko04672]	MHC2; MHC class II antigen
K06752	31.0606	31.5919	-0.00415439	0.922271	-0.0244705	0.077729	Human Diseases	Infectious disease: bacterial	Staphylococcus aureus infection [PATH:ko05150]	MHC2; MHC class II antigen
K06752	31.0606	31.5919	-0.00415439	0.922271	-0.0244705	0.077729	Human Diseases	Infectious disease: bacterial	Tuberculosis [PATH:ko05152]	MHC2; MHC class II antigen
K06752	31.0606	31.5919	-0.00415439	0.922271	-0.0244705	0.077729	Human Diseases	Infectious disease: viral	Influenza A [PATH:ko05164]	MHC2; MHC class II antigen
K06752	31.0606	31.5919	-0.00415439	0.922271	-0.0244705	0.077729	Human Diseases	Infectious disease: viral	Herpes simplex virus 1 infection [PATH:ko05168]	MHC2; MHC class II antigen
K06752	31.0606	31.5919	-0.00415439	0.922271	-0.0244705	0.077729	Human Diseases	Immune disease	Graft-versus-host disease [PATH:ko05332]	MHC2; MHC class II antigen
K06752	31.0606	31.5919	-0.00415439	0.922271	-0.0244705	0.077729	Human Diseases	Infectious disease: viral	Human T-cell leukemia virus 1 infection [PATH:ko05166]	MHC2; MHC class II antigen
K06752	31.0606	31.5919	-0.00415439	0.922271	-0.0244705	0.077729	Organismal Systems	Immune system	Th1 and Th2 cell differentiation [PATH:ko04658]	MHC2; MHC class II antigen
K06752	31.0606	31.5919	-0.00415439	0.922271	-0.0244705	0.077729	Human Diseases	Cardiovascular disease	Viral myocarditis [PATH:ko05416]	MHC2; MHC class II antigen
K06752	31.0606	31.5919	-0.00415439	0.922271	-0.0244705	0.077729	Human Diseases	Endocrine and metabolic disease	Type I diabetes mellitus [PATH:ko04940]	MHC2; MHC class II antigen
K06752	31.0606	31.5919	-0.00415439	0.922271	-0.0244705	0.077729	Human Diseases	Immune disease	Asthma [PATH:ko05310]	MHC2; MHC class II antigen
K06752	31.0606	31.5919	-0.00415439	0.922271	-0.0244705	0.077729	Brite Hierarchies	Protein families: signaling and cellular processes	Exosome [BR:ko04147]	MHC2; MHC class II antigen
K06752	31.0606	31.5919	-0.00415439	0.922271	-0.0244705	0.077729	Cellular Processes	Transport and catabolism	Phagosome [PATH:ko04145]	MHC2; MHC class II antigen
K06752	31.0606	31.5919	-0.00415439	0.922271	-0.0244705	0.077729	Environmental Information Processing	Signaling molecules and interaction	Cell adhesion molecules (CAMs) [PATH:ko04514]	MHC2; MHC class II antigen
K06752	31.0606	31.5919	-0.00415439	0.922271	-0.0244705	0.077729	Human Diseases	Immune disease	Inflammatory bowel disease (IBD) [PATH:ko05321]	MHC2; MHC class II antigen
K06752	31.0606	31.5919	-0.00415439	0.922271	-0.0244705	0.077729	Human Diseases	Immune disease	Systemic lupus erythematosus [PATH:ko05322]	MHC2; MHC class II antigen
K06752	31.0606	31.5919	-0.00415439	0.922271	-0.0244705	0.077729	Human Diseases	Immune disease	Rheumatoid arthritis [PATH:ko05323]	MHC2; MHC class II antigen
K06752	31.0606	31.5919	-0.00415439	0.922271	-0.0244705	0.077729	Human Diseases	Immune disease	Autoimmune thyroid disease [PATH:ko05320]	MHC2; MHC class II antigen
K06752	31.0606	31.5919	-0.00415439	0.922271	-0.0244705	0.077729	Human Diseases	Infectious disease: parasitic	Leishmaniasis [PATH:ko05140]	MHC2; MHC class II antigen
K06752	31.0606	31.5919	-0.00415439	0.922271	-0.0244705	0.077729	Human Diseases	Immune disease	Allograft rejection [PATH:ko05330]	MHC2; MHC class II antigen
K06752	31.0606	31.5919	-0.00415439	0.922271	-0.0244705	0.077729	Human Diseases	Infectious disease: viral	Epstein-Barr virus infection [PATH:ko05169]	MHC2; MHC class II antigen
K06752	31.0606	31.5919	-0.00415439	0.922271	-0.0244705	0.077729	Organismal Systems	Immune system	Th17 cell differentiation [PATH:ko04659]	MHC2; MHC class II antigen
K06752	31.0606	31.5919	-0.00415439	0.922271	-0.0244705	0.077729	Organismal Systems	Immune system	Hematopoietic cell lineage [PATH:ko04640]	MHC2; MHC class II antigen
K06752	31.0606	31.5919	-0.00415439	0.922271	-0.0244705	0.077729	Organismal Systems	Immune system	Antigen processing and presentation [PATH:ko04612]	MHC2; MHC class II antigen
K06752	31.0606	31.5919	-0.00415439	0.922271	-0.0244705	0.077729	Human Diseases	Infectious disease: parasitic	Toxoplasmosis [PATH:ko05145]	MHC2; MHC class II antigen
K06796	42.3661	6.68551	0.468988	0.93616	2.6638	0.0638396	Environmental Information Processing	Signaling molecules and interaction	Cell adhesion molecules (CAMs) [PATH:ko04514]	CDH3; cadherin 3, type 1, P-cadherin
K06796	42.3661	6.68551	0.468988	0.93616	2.6638	0.0638396	Brite Hierarchies	Protein families: signaling and cellular processes	Cell adhesion molecules [BR:ko04515]	CDH3; cadherin 3, type 1, P-cadherin
K06816	10.1177	1.80311	0.457547	0.933931	2.48833	0.0660694	Environmental Information Processing	Signaling molecules and interaction	Cell adhesion molecules (CAMs) [PATH:ko04514]	GLG1, ESL1; golgi apparatus protein 1
K16338	6.35389	1.48322	0.386581	0.923345	2.09891	0.0766548	Brite Hierarchies	Protein families: signaling and cellular processes	Proteoglycans [BR:ko00535]	SDC4; syndecan 4
K16338	6.35389	1.48322	0.386581	0.923345	2.09891	0.0766548	Environmental Information Processing	Signaling molecules and interaction	Cell adhesion molecules (CAMs) [PATH:ko04514]	SDC4; syndecan 4
K16338	6.35389	1.48322	0.386581	0.923345	2.09891	0.0766548	Human Diseases	Cancer: overview	Proteoglycans in cancer [PATH:ko05205]	SDC4; syndecan 4
K16338	6.35389	1.48322	0.386581	0.923345	2.09891	0.0766548	Human Diseases	Cardiovascular disease	Fluid shear stress and atherosclerosis [PATH:ko05418]	SDC4; syndecan 4
K16338	6.35389	1.48322	0.386581	0.923345	2.09891	0.0766548	Environmental Information Processing	Signaling molecules and interaction	ECM-receptor interaction [PATH:ko04512]	SDC4; syndecan 4
K23268	2.63989	1.21569	0.271994	0.914532	1.1187	0.0854682	Environmental Information Processing	Signaling molecules and interaction	Cell adhesion molecules (CAMs) [PATH:ko04514]	VSIR, VISTA; V-type immunoglobulin domain-containing suppressor of T-cell activation

## Sheet: n-glycosylation
id	control_mean	stannous_mean	theta	prob	log2FC	P	kegg1	kegg2	kegg3	kegg_description
K07151	32.881	3.00635	0.597372	0.954043	3.45117	0.0459571	Metabolism	Glycan biosynthesis and metabolism	N-Glycan biosynthesis [PATH:ko00510]	STT3; dolichyl-diphosphooligosaccharide---protein glycosyltransferase [EC:2.4.99.18]
K07151	32.881	3.00635	0.597372	0.954043	3.45117	0.0459571	Metabolism	Glycan biosynthesis and metabolism	Various types of N-glycan biosynthesis [PATH:ko00513]	STT3; dolichyl-diphosphooligosaccharide---protein glycosyltransferase [EC:2.4.99.18]
K07151	32.881	3.00635	0.597372	0.954043	3.45117	0.0459571	Genetic Information Processing	Folding, sorting and degradation	Protein processing in endoplasmic reticulum [PATH:ko04141]	STT3; dolichyl-diphosphooligosaccharide---protein glycosyltransferase [EC:2.4.99.18]
K07151	32.881	3.00635	0.597372	0.954043	3.45117	0.0459571	Brite Hierarchies	Protein families: metabolism	Glycosyltransferases [BR:ko01003]	STT3; dolichyl-diphosphooligosaccharide---protein glycosyltransferase [EC:2.4.99.18]
K12666	10.2976	1.58927	0.490202	0.940394	2.69587	0.0596059	Metabolism	Glycan biosynthesis and metabolism	N-Glycan biosynthesis [PATH:ko00510]	OST1, RPN1; oligosaccharyltransferase complex subunit alpha (ribophorin I)
K12666	10.2976	1.58927	0.490202	0.940394	2.69587	0.0596059	Genetic Information Processing	Folding, sorting and degradation	Protein processing in endoplasmic reticulum [PATH:ko04141]	OST1, RPN1; oligosaccharyltransferase complex subunit alpha (ribophorin I)
K12666	10.2976	1.58927	0.490202	0.940394	2.69587	0.0596059	Metabolism	Glycan biosynthesis and metabolism	Various types of N-glycan biosynthesis [PATH:ko00513]	OST1, RPN1; oligosaccharyltransferase complex subunit alpha (ribophorin I)
K12667	36.8676	3.16523	0.615012	0.95459	3.54197	0.0454105	Metabolism	Glycan biosynthesis and metabolism	Various types of N-glycan biosynthesis [PATH:ko00513]	SWP1, RPN2; oligosaccharyltransferase complex subunit delta (ribophorin II)
K12667	36.8676	3.16523	0.615012	0.95459	3.54197	0.0454105	Genetic Information Processing	Folding, sorting and degradation	Protein processing in endoplasmic reticulum [PATH:ko04141]	SWP1, RPN2; oligosaccharyltransferase complex subunit delta (ribophorin II)
K12667	36.8676	3.16523	0.615012	0.95459	3.54197	0.0454105	Metabolism	Glycan biosynthesis and metabolism	N-Glycan biosynthesis [PATH:ko00510]	SWP1, RPN2; oligosaccharyltransferase complex subunit delta (ribophorin II)
K12669	3.66649	0.541057	0.570719	0.952273	2.76055	0.0477267	Metabolism	Glycan biosynthesis and metabolism	Various types of N-glycan biosynthesis [PATH:ko00513]	OST3, OST6; oligosaccharyltransferase complex subunit gamma
K12669	3.66649	0.541057	0.570719	0.952273	2.76055	0.0477267	Metabolism	Glycan biosynthesis and metabolism	N-Glycan biosynthesis [PATH:ko00510]	OST3, OST6; oligosaccharyltransferase complex subunit gamma
K12669	3.66649	0.541057	0.570719	0.952273	2.76055	0.0477267	Brite Hierarchies	Protein families: signaling and cellular processes	Transporters [BR:ko02000]	OST3, OST6; oligosaccharyltransferase complex subunit gamma
K12669	3.66649	0.541057	0.570719	0.952273	2.76055	0.0477267	Genetic Information Processing	Folding, sorting and degradation	Protein processing in endoplasmic reticulum [PATH:ko04141]	OST3, OST6; oligosaccharyltransferase complex subunit gamma
K12670	8.7188	0.696674	0.687427	0.95073	3.64557	0.0492701	Metabolism	Glycan biosynthesis and metabolism	N-Glycan biosynthesis [PATH:ko00510]	WBP1; oligosaccharyltransferase complex subunit beta
K12670	8.7188	0.696674	0.687427	0.95073	3.64557	0.0492701	Metabolism	Glycan biosynthesis and metabolism	Various types of N-glycan biosynthesis [PATH:ko00513]	WBP1; oligosaccharyltransferase complex subunit beta
K12670	8.7188	0.696674	0.687427	0.95073	3.64557	0.0492701	Genetic Information Processing	Folding, sorting and degradation	Protein processing in endoplasmic reticulum [PATH:ko04141]	WBP1; oligosaccharyltransferase complex subunit beta
