# Supplementary material for: Effect of a Stannous Fluoride Dentifrice on Biofilm Composition, Gene Expression and Biomechanical Properties
Source: Microorganisms. 2022 Aug 23;10(9):1691. doi: 10.3390/microorganisms10091691 (PMC9506307; doi:10.3390/microorganisms10091691)
Supplement: Supplementary file 1 [file microorganisms-10-01691-s001.zip › Table_S4. Rank ordered list of all genes.xlsx]

## Sheet: Sheet1
Uniprot id	SCORE
Q47RU8	1.58194
Q8DQG7	1.30287
Q2JQB9	1.2683
I6YC03	1.15438
Q82JS4	1.15321
P9WGT7	1.14321
P00511	1.14287
Q6A6Y8	1.11509
P41032	1.1093
C3PGQ6	1.09048
P42242	1.08652
Q0P9X7	1.07747
Q9CDP6	1.06651
Q9REQ3	1.06072
Q56837	1.05284
O31018	1.0336
Q47QW9	1.02812
Q83Q43	1.02686
A4IJN4	1.02205
A1T3R3	1.01296
I6Y9F7	1.01288
A0QCH0	1.01
P30835	1.00701
Q9Z470	1.00002
O33611	0.999076
P27245	0.99007
Q58220	0.975957
P9WFW5	0.970588
B0TC56	0.965048
P55343	0.961377
B1MLM0	0.960763
O13127	0.956781
Q83G89	0.951796
Q82FV6	0.95154
A1SJ61	0.950439
P9WFD7	0.947666
A6WCX3	0.941554
Q46821	0.935312
O30143	0.932342
A1SMB4	0.932168
O60181	0.929968
A4TDZ8	0.920389
C8WV58	0.916623
Q6A9R6	0.915833
Q6NGM7	0.912848
B1LBC1	0.907593
O58762	0.904243
O54376	0.900487
Q8CXH1	0.898332
P09624	0.895866
O31472	0.895556
P23222	0.882306
Q9U641	0.880114
P14186	0.879419
Q5YYP5	0.877818
Q827S3	0.874176
Q88V72	0.871166
Q82HR6	0.870516
B8DSW4	0.864613
Q47LN7	0.860434
Q3AFD0	0.849627
Q0S774	0.848351
Q5YZX1	0.84801
P59385	0.847372
Q6A6T5	0.84661
A1R848	0.846532
B3QSD5	0.845507
Q9K3E1	0.844696
Q48409	0.841046
B2HLP4	0.83962
P16085	0.83924
A8MGJ5	0.838582
P46701	0.837353
Q6D991	0.83593
P64718	0.835329
A0LQY9	0.834163
Q9L0Q6	0.83415
A4FAS3	0.826728
Q82IC1	0.826358
P58965	0.823941
Q47RF2	0.822962
Q0RP78	0.821502
Q89A61	0.821448
P29911	0.821132
Q4UKX5	0.819295
B8H717	0.817066
A5UHY2	0.81681
Q0S4V3	0.816803
A1R8T9	0.815855
A6W963	0.810248
P06561	0.806827
A9GKM6	0.804545
Q08225	0.804471
Q0VP64	0.80381
A0A0P0X004	0.802874
Q44081	0.802614
Q8CQ37	0.802036
P37024	0.801535
Q6AFJ3	0.799067
Q84K71	0.798693
Q0AIA2	0.797086
Q03K93	0.796585
B1W2D9	0.796051
P70790	0.79484
Q05623	0.792376
Q5WLG7	0.79147
Q1AVX4	0.791401
Q8NXZ6	0.789904
Q3MB01	0.788735
P07811	0.788485
P76268	0.783351
Q9F2V2	0.783241
B8HAX3	0.783212
P23822	0.782231
C4L6J6	0.78133
Q8BRU6	0.780755
Q18GY3	0.780553
Q8ETY6	0.780032
B8GPV2	0.779476
Q82HC3	0.778586
C5C0G4	0.778392
A1A3B6	0.776152
A0QF52	0.775795
Q8W103	0.772623
B1MCK4	0.771681
P9WMW5	0.771584
C0H423	0.771429
Q47QY7	0.77121
Q1J8Q8	0.770385
Q4JU23	0.769635
P28735	0.768692
P54955	0.76769
Q9ZBS0	0.766892
Q8VSL2	0.766244
Q6AE59	0.765457
Q27778	0.765202
Q45827	0.762798
B7KFS2	0.762308
A9WGD1	0.76189
Q4L7Y1	0.760956
P59250	0.760825
Q833H0	0.760039
B2FL67	0.757487
Q7VM44	0.755472
A0QJI1	0.754804
B0K4M4	0.754682
B1XHP2	0.754475
Q27274	0.754246
O25889	0.750998
O29534	0.749876
Q9X7M4	0.749621
A4WCP1	0.749335
Q00063	0.748749
Q39TZ3	0.746838
Q24UF0	0.746436
C5BDQ4	0.746148
Q6FXA4	0.746143
Q71ZG6	0.745809
P9WJH3	0.7438
P37287	0.742813
A7MU49	0.742501
Q53VY2	0.742159
Q836W6	0.737704
Q9RGZ2	0.736971
A7IQE6	0.735723
Q833N6	0.735042
Q1B6X1	0.734957
P9WMQ7	0.734791
Q5AV01	0.734591
Q9S7J8	0.732756
Q9I0J7	0.732075
Q8E2H3	0.730107
Q7VNG1	0.729588
A8AGW0	0.729136
Q0SVK7	0.729073
P60858	0.728658
Q2GHT4	0.72861
O07737	0.728503
Q93HB4	0.72846
B8DVI9	0.727134
Q9CJD1	0.727063
P37439	0.726853
Q8S4F6	0.7268
C4LE79	0.726186
P9WL29	0.725793
Q65R47	0.725202
O05973	0.725134
Q723B6	0.724565
Q1I2L0	0.723634
P15006	0.723127
Q0A8P9	0.722967
C0ZC13	0.722426
A1R7J5	0.722129
O84859	0.722083
Q83FI9	0.720448
A0LV00	0.719662
Q21VV5	0.719587
Q54869	0.719451
Q9CBW1	0.718654
Q73YC1	0.718498
C5BXF8	0.718412
P46333	0.718243
A8MLI7	0.717856
Q7MPC5	0.717728
B9DFG3	0.717225
Q5WLM8	0.716602
B1HTI6	0.716396
Q83E35	0.715749
A6W7E9	0.714155
Q0P9Y2	0.712992
Q10072	0.712475
Q033M9	0.711883
Q4L7L4	0.711488
P9WHL9	0.710879
Q9CBB2	0.710766
P0C0X1	0.710222
B0UVM8	0.709215
Q6AG73	0.708389
A5CYN8	0.708154
Q59192	0.707593
A7ZAP4	0.70733
B1YGU3	0.707279
B9E9M3	0.707083
P40875	0.706465
Q8ZQ34	0.706381
A0PVU7	0.705937
P49305	0.705807
Q48RH2	0.705586
A6B4U8	0.704426
Q834A7	0.704232
C4L3Y8	0.7041
B2HJ20	0.704091
Q5HQL3	0.703881
P20021	0.701956
Q47QS9	0.701305
A5EVA6	0.700624
Q5HHR8	0.700493
Q82JY6	0.699092
Q4LAJ8	0.699055
A8M502	0.698969
Q2YXP2	0.698878
Q88V12	0.698467
P43976	0.698252
O05209	0.697188
P39301	0.697021
B1HX90	0.696926
Q66G45	0.696745
Q4L5P4	0.696454
Q0SHJ0	0.696151
A0A4P7TSF2	0.695883
Q6GGT5	0.695686
A4X631	0.694944
Q6GPJ4	0.694196
A4X4V8	0.694135
Q92NL6	0.693415
P9WGC9	0.692558
P05995	0.692533
Q5JEB3	0.691584
A0QJA9	0.690809
P9WGL9	0.690427
Q6ABU3	0.690353
Q2S3N9	0.690091
A7Z999	0.68993
Q0J8G4	0.689919
B0RHI9	0.688426
Q49ZI0	0.688303
Q28P50	0.68691
P42590	0.686476
P9WQ11	0.686286
B5YDN9	0.685722
Q1ISI9	0.685489
Q2J878	0.685307
A1SNW4	0.684816
Q839Z2	0.682354
Q8ZL81	0.682059
A1R562	0.680627
A5V9W7	0.680368
O53521	0.680204
P9WFZ3	0.67985
D4GL26	0.679346
Q8NY21	0.67874
P0A3F8	0.678668
Q2JV13	0.677956
Q93W54	0.677478
C0PZ64	0.677328
Q8U2A1	0.677083
P9WIC3	0.677066
A5ULP4	0.676768
A9WRD7	0.676658
B7HZH3	0.676579
Q2MF71	0.675956
P9WNG7	0.675765
D1BHT7	0.675658
A8FIB4	0.675218
Q5P0E7	0.67521
Q2RGI1	0.675121
C5C8D9	0.674639
Q49WA8	0.673922
Q5M2Q3	0.673748
Q9L1K2	0.673724
Q928C2	0.673183
O15381	0.673181
Q82YV1	0.672665
Q2RXI1	0.672297
Q73SE4	0.672205
P77735	0.672033
B1LN12	0.671555
Q830U2	0.670792
Q8Y4I4	0.670652
O67163	0.670026
P59182	0.669668
Q05940	0.669043
Q6GIC0	0.66826
A4WBM9	0.668133
Q8H0V6	0.667596
O31520	0.667422
Q5XCH0	0.666953
P0AFT5	0.666826
B9DLC1	0.666775
Q6A8U1	0.665834
Q54367	0.665674
B9E8E5	0.664917
Q8G9F9	0.664908
Q9ZL53	0.664555
B1IFG0	0.664276
B7MSY5	0.66382
P45277	0.663636
Q891T7	0.663474
P95827	0.663118
Q8BJ48	0.662484
Q3AP35	0.66242
P0C534	0.662245
A6WCT4	0.661989
Q74BW9	0.660649
P0ACN3	0.660474
O06391	0.66037
Q6GH45	0.659387
Q8NQC0	0.65905
Q6AGY7	0.658904
P28155	0.658478
O86841	0.658404
P38494	0.657664
P94547	0.65761
A8DYP0	0.657018
Q833M7	0.6568
C5D990	0.656708
O83078	0.656644
B2KZE7	0.655348
Q0SGN8	0.655213
Q3SKP9	0.654838
B9DSV5	0.654788
P0CB61	0.654427
Q5YQ00	0.654375
A3PV78	0.653488
A1KI36	0.653435
Q92D10	0.653087
Q53949	0.652971
O83464	0.652831
A7Z781	0.652786
Q7A0Q6	0.652713
A1R7I5	0.65256
A1SE40	0.65216
C1CRX2	0.652033
Q79FW5	0.651426
P9WIK3	0.651222
P64262	0.650829
Q93HU4	0.650693
Q4L6M9	0.650588
A4J6Z8	0.650438
Q9V085	0.650321
Q7AKE5	0.649643
A9WQ89	0.647502
P9WQ83	0.647366
Q9CNJ4	0.647324
Q7NJ10	0.647258
C5BYT3	0.646522
Q8XWW2	0.645992
P46218	0.645584
P20020	0.645267
Q837E7	0.645173
B4S6X1	0.644442
P07206	0.644189
A5JTM6	0.643888
P0DA37	0.643837
Q11PV4	0.643683
Q1AU64	0.643372
A0QR01	0.643169
O07016	0.643094
P16619	0.642988
Q4L2Z2	0.6426
P0AFV2	0.642587
O05318	0.642516
Q75JP5	0.642087
Q8YIY0	0.641923
A5CSK8	0.641503
B1IB20	0.640514
Q3MB02	0.640343
Q9CG65	0.639746
P96188	0.638959
A7GTR9	0.638352
A3CM55	0.638194
B8HD25	0.638183
P9WL21	0.638147
Q7VL91	0.637841
Q8A9A2	0.637823
Q58138	0.63765
Q6F0E5	0.63756
P13982	0.636901
Q9ZM68	0.636881
Q7MAS4	0.636825
C0ZZD9	0.636819
P22189	0.63673
Q24R88	0.636083
A8L6E2	0.635807
A0LU46	0.635612
Q6FFC1	0.635432
Q10ZF7	0.635153
P9WMB5	0.635089
O53507	0.634995
Q4QLQ6	0.634578
Q5YYY7	0.634443
Q1J7B1	0.634036
Q9RVB9	0.633645
Q8ERJ6	0.633621
Q50173	0.633438
Q7MNK1	0.633331
C1CQI2	0.633187
Q68AP4	0.633131
A8FDI9	0.632376
Q65EH2	0.631636
Q82F74	0.631426
O07019	0.631249
B8G4H3	0.630995
Q9CCS4	0.630849
Q8YUS1	0.630807
A1TG08	0.6308
Q9M1T7	0.630765
A0R638	0.630611
Q58375	0.630139
Q9JZW0	0.62986
A4FKA9	0.62965
A6LQ99	0.62965
Q9RHX6	0.629088
C5D663	0.629022
A4FLL9	0.628788
C6DBW7	0.628423
Q4JBL7	0.627067
P27580	0.627061
P28266	0.62703
Q1BA29	0.626883
P64750	0.626693
Q5HIE7	0.625193
A6VP15	0.624169
Q82Z40	0.624045
Q7M9X7	0.623964
B9DNK4	0.623839
B1HMU8	0.623561
P44617	0.623051
Q1AU33	0.622961
Q83LT3	0.622931
C5BV85	0.62289
Q0SH47	0.622847
Q88YM8	0.622745
P72235	0.622542
A4TDB9	0.62238
P83844	0.621703
Q0I3B9	0.621394
P97027	0.62106
Q5M5S6	0.620683
A4TE31	0.62034
A9VMG0	0.620286
Q5LY68	0.620079
P34749	0.619993
Q2T3B8	0.619841
Q7NXD4	0.619462
B8DD73	0.619106
Q9CBS6	0.618581
Q4L5V8	0.618365
Q5SHT8	0.618251
A9VQG9	0.618211
Q8Y5W8	0.61819
A9MFM3	0.617585
Q8CY50	0.617554
Q4AAR4	0.617393
C0MHA6	0.617231
P44354	0.61723
Q87CN3	0.616835
P0CX09	0.616692
P70736	0.616619
A6W857	0.616487
B0BZB1	0.616115
B1I7P5	0.615888
Q49XK9	0.615796
P59969	0.615665
B7GNM0	0.615625
Q839Y6	0.615544
Q02VM1	0.61546
Q84M24	0.6154
Q888C6	0.615372
Q49VV6	0.615364
Q0TM63	0.615153
P46469	0.614541
Q9RJ47	0.614285
Q8TQW9	0.614191
Q03AS0	0.613959
Q6AGT5	0.613755
A4VNE5	0.613745
Q39UH2	0.613498
Q8CU90	0.613453
O31615	0.613445
A3PWR4	0.612605
B5ENA2	0.612471
Q9XIW0	0.612338
A0LRJ4	0.612243
P9WNY6	0.611254
P15047	0.611215
Q8G849	0.611085
Q8XNV1	0.610567
P42620	0.610322
Q7TYY6	0.610223
B2V5J1	0.610173
P9WJL7	0.609963
Q7TWL9	0.609893
P64946	0.609862
Q6GGD7	0.609665
Q7MGL2	0.609629
C3PH19	0.609228
Q47TE8	0.609177
Q8G4G9	0.608917
P82451	0.608668
Q7XA72	0.608653
C1CK08	0.608643
B2HJ53	0.607614
Q82DB7	0.607464
Q9WUA3	0.607431
Q9LYU4	0.607302
P77402	0.606814
Q87VL5	0.606623
I1RV17	0.606621
P29767	0.606462
Q83BR9	0.606402
B0UU34	0.605744
C4XPZ9	0.605498
P39126	0.605494
B5F8T1	0.605288
Q03I91	0.605269
Q8YXE4	0.605144
P0C0Q9	0.605041
Q31DQ5	0.604706
O35264	0.604704
O33833	0.604603
Q9SCS3	0.60453
Q049L9	0.604488
A8MLX3	0.604395
B9EBE6	0.603909
B8FZ36	0.603567
P45831	0.603511
Q8VUR8	0.60325
B1W0A6	0.603215
Q6A8F7	0.603172
Q8R7Y7	0.603045
B0RCF1	0.60292
B0RC26	0.602624
Q00711	0.602606
Q83KZ1	0.602402
Q47SE7	0.602388
B8DWI2	0.602285
A0R564	0.60185
P47994	0.601831
Q5E7U3	0.601769
Q63U73	0.601729
B9EBE4	0.601532
Q8CXH9	0.601299
Q42521	0.601143
Q4L4W1	0.601124
Q1JHQ8	0.600801
Q11WK3	0.600701
B0SW62	0.600655
Q8CMM5	0.60065
Q822Z1	0.600461
P96554	0.600344
P71373	0.600275
Q9YBX8	0.600262
A5GPX1	0.600239
B8I2R5	0.600178
A4QGQ5	0.600116
Q4L703	0.599945
C1CC50	0.599871
Q1DAM2	0.599675
A8ML82	0.599509
Q9TL36	0.599458
P77368	0.599016
A0PXU9	0.598788
B8H838	0.598753
Q52107	0.598239
P45743	0.598066
Q9X5P2	0.59806
Q7VZG4	0.597865
Q94AL9	0.597757
A7GTT0	0.597725
Q1BDF0	0.597298
Q8Y6X9	0.597246
Q839H1	0.597178
B6EMS7	0.596893
B2TCJ9	0.596834
Q1MBS7	0.596768
Q72ZF3	0.596471
Q81M86	0.59643
B2HR69	0.596403
D4GYE2	0.596273
P46909	0.596215
Q8YBP0	0.596146
O24695	0.596111
O86959	0.595958
P9WHJ5	0.595815
Q5HBC0	0.595787
Q55471	0.595569
Q58721	0.595511
Q9X9Z8	0.594885
Q99SY9	0.594725
A7Z9Q6	0.594387
Q2YX35	0.593104
Q8FLJ6	0.59304
B2W2N2	0.593006
Q03ZQ2	0.592965
A5N4R2	0.592373
B8FBE8	0.592124
Q0TQJ7	0.591831
P53319	0.591768
Q17ZW5	0.591663
O32801	0.591482
Q49X63	0.590973
B0SQH7	0.590778
Q0B0N4	0.590327
Q53238	0.590186
Q4JUQ7	0.590021
Q8NW17	0.589837
P60749	0.589405
Q45499	0.589247
B6YWH0	0.58916
Q9KY50	0.589146
B1L765	0.589102
Q54KM0	0.588925
Q39YJ7	0.588905
P0CW05	0.588798
Q60AA3	0.588439
P39605	0.588397
P75516	0.588134
A4VT43	0.587828
Q49Z38	0.587702
Q2KIS1	0.587528
P44490	0.587503
A0K1I7	0.58725
Q6AGR7	0.586973
P9WMP9	0.586731
P72042	0.58659
A7NF69	0.586496
A1JPP9	0.586372
P90521	0.58605
Q6GJQ6	0.585997
P9WFC7	0.585828
Q4L3I7	0.585784
A1T726	0.58551
Q49WG8	0.584956
Q7UP89	0.584948
O32159	0.584942
P37595	0.584911
A5D3W9	0.584546
P0A3Z4	0.584506
P60279	0.584501
Q7VP59	0.583291
Q68VX0	0.58326
Q2JDQ9	0.582955
O32874	0.582547
P55989	0.582329
P80698	0.582263
Q49Z73	0.582193
Q0SS02	0.582181
P45768	0.582166
Q6AF67	0.582126
O83734	0.581984
P42180	0.581884
I6XD69	0.581857
Q7U343	0.58172
Q8DXY3	0.581637
P9WIZ5	0.581094
Q08CH8	0.580974
D5X4H4	0.58096
A0PR40	0.580928
P76015	0.580869
C3PH04	0.580762
P39772	0.580732
Q47N85	0.580698
B1HM54	0.580687
P43796	0.580606
P0DD13	0.580362
Q9LCS5	0.580023
P20921	0.579861
B8GH05	0.579574
F4K4R6	0.579393
P57337	0.579342
B8EFD8	0.579288
P42802	0.579229
O88022	0.579002
Q9YA13	0.578628
A0LSR0	0.57853
P00946	0.578467
Q47L17	0.578302
B7VJS6	0.578243
P22102	0.577921
Q8PUE7	0.577863
Q84JH7	0.577635
P40192	0.577617
Q03LH4	0.577526
P30852	0.577479
P67370	0.577427
B8DBV7	0.577389
Q5KWP5	0.577236
A4W7D2	0.577037
Q4L945	0.576835
O27498	0.576735
Q6NVL5	0.576085
A4T6G3	0.57606
Q8CN23	0.575979
P30338	0.575801
Q9PKX7	0.57566
B6A3G5	0.57531
A3CQQ4	0.575217
Q8T9W2	0.575151
P0C7J2	0.574622
P9WJI9	0.574604
P44478	0.574488
Q87KS8	0.574055
A4VSG9	0.573813
P52147	0.573507
Q94DR2	0.573483
C1AGW8	0.573249
P9WLQ6	0.573117
A4VZE3	0.57294
Q24UB1	0.572888
A0LRL8	0.572876
C3KDV4	0.57279
P17560	0.572786
Q9FWA3	0.572713
Q5WKY9	0.572684
B9DPF5	0.572465
A1A2E8	0.572163
P08262	0.572
P43139	0.571905
P44516	0.571831
Q839E7	0.571704
Q9CBY1	0.571294
O67321	0.571188
P67766	0.571095
Q1AW57	0.570997
P0C1E9	0.570703
A7HUC7	0.57053
P0DOV6	0.57052
B8H8R9	0.570446
P39075	0.5701
Q8XNH2	0.56968
Q00749	0.569452
Q2UPC0	0.569437
Q92F65	0.569437
Q13ZJ1	0.569192
A0JU88	0.568758
P55987	0.56856
Q54800	0.568249
P56649	0.56791
Q3ZAI3	0.567909
Q82KC4	0.567876
Q0AYK3	0.567798
A9NF46	0.567549
Q97IC4	0.567528
Q5YRN0	0.567443
B9E707	0.567442
Q63GR8	0.567428
Q6KCJ6	0.567388
P45830	0.567153
O43014	0.566984
Q9M8Z7	0.566969
Q82KE1	0.566969
C4L6M4	0.56696
P53574	0.56691
O07017	0.566746
A4J6H0	0.566684
O94762	0.566371
Q8G5H9	0.566311
P21558	0.566261
B0K3H2	0.566174
Q1JEY9	0.565908
Q9ZGG6	0.565774
A4J7K6	0.565481
Q483Q8	0.565211
Q43314	0.565166
Q8ZKT7	0.565003
Q9FE59	0.564998
Q39366	0.564843
A8LC44	0.56469
Q0S0P3	0.564681
A8L6D8	0.564607
Q50028	0.564547
Q6NFN7	0.564462
A1R6X0	0.564373
P59627	0.564091
Q745J2	0.56408
A7ZLX0	0.564062
Q55518	0.563953
Q75KA9	0.563828
Q8CR21	0.563545
Q82DR2	0.56349
Q58237	0.563415
Q27543	0.563272
Q03IP8	0.563104
Q72XA8	0.563071
Q4QJV1	0.563001
P70981	0.562823
Q580W5	0.562626
P16336	0.562588
Q0AAH7	0.562314
Q703I2	0.56224
O13768	0.562196
C1AZF5	0.562074
C1CK93	0.561819
Q9JXW0	0.561758
Q837R5	0.561732
C1CDI3	0.561388
B0RCT0	0.560993
Q6AD31	0.560947
Q6A6F9	0.560847
P50199	0.560813
Q73VV4	0.560677
B3PHI3	0.560677
P24517	0.560545
Q7M825	0.560533
Q9RFN0	0.560284
Q9HZE0	0.560249
Q9CBU4	0.560146
Q5HPU4	0.560008
C6DBE0	0.560008
O34742	0.559865
B7LVT8	0.559822
Q8CNP9	0.559811
P9WFD1	0.559516
Q3IK55	0.559221
Q5YSC6	0.558945
O69528	0.558927
A4X4H8	0.55876
C6DYY8	0.558608
Q8NNK8	0.558275
B1VFZ0	0.558075
D4GYG3	0.557864
Q927E5	0.557753
A9VQ48	0.557728
Q8G4G1	0.557608
B6ELH6	0.557547
B5XIY6	0.557302
Q8R943	0.557212
Q0S533	0.556932
P46702	0.556788
Q4QLB7	0.556244
B3EP63	0.55606
A8KZE8	0.555607
P38972	0.555579
Q8KN33	0.555068
A0AIS4	0.55499
Q6AA30	0.554216
Q2JFH5	0.554209
B0ULF6	0.553932
B9E8Z7	0.553748
Q65P99	0.553547
C5C4E1	0.55348
A6WF54	0.55331
P22040	0.553214
Q87LG0	0.553199
P9WNT1	0.553144
Q71ZZ1	0.553046
Q5WGU2	0.553033
P50830	0.552322
P43567	0.552265
A0PZ93	0.551996
P37680	0.551979
O08333	0.55191
P10515	0.551798
B7GGE3	0.551762
B5XZE5	0.551548
Q24QC9	0.551389
Q5U8S9	0.551103
Q9FUM7	0.55107
Q73VB3	0.550986
Q8CJP7	0.55097
Q71XE5	0.550773
Q03G01	0.550695
Q8NXZ3	0.550692
Q7AKI9	0.550637
B7GGE9	0.550378
P9WHM9	0.550256
P07342	0.549868
Q3BSF8	0.549814
P33695	0.549543
Q8EPY0	0.549441
A9B6J3	0.548663
A1A3D0	0.548494
A4TCN9	0.548216
Q1R642	0.548011
B2GI03	0.547856
P24177	0.547763
A0R4Z6	0.547537
B2A4J5	0.547313
A7FYX3	0.547201
A1R556	0.547155
A1KR52	0.547102
Q0SWK6	0.547015
B9DKX1	0.54698
P23388	0.546939
A1T6A4	0.546319
B1HNM3	0.545772
P44694	0.545765
Q837V2	0.545038
O32215	0.544915
Q9STT5	0.544812
Q03035	0.544626
A1S3Z0	0.544494
P36088	0.544389
B1HQZ9	0.544298
Q833P5	0.544259
A4T5N4	0.544163
C0ZF14	0.543405
B8DC39	0.543392
Q05638	0.543367
P02981	0.543234
Q6AGG7	0.543221
Q93A44	0.543148
Q5PGP4	0.542894
B1W516	0.542827
Q3ZX11	0.542732
B9DV19	0.542717
Q5XA12	0.542672
Q4L8Q6	0.542656
A4IPB3	0.54264
Q5FLW2	0.542526
Q5WDP1	0.54242
Q051T8	0.542177
A9WP46	0.5417
Q5L0I6	0.541681
A1TLG8	0.541581
A1WBM9	0.541499
O67115	0.541031
P80861	0.54098
P59341	0.540931
Q72SI0	0.540814
Q50294	0.540694
Q97VF1	0.540611
P9WM72	0.540574
A7Z0N5	0.540513
Q03J82	0.540508
Q8ES39	0.540398
O31410	0.540364
B0JU82	0.540299
Q08638	0.540245
Q6ADF0	0.540068
P71381	0.539992
P58235	0.539461
Q724J4	0.539242
Q1JJ80	0.53917
Q9CG29	0.538989
Q17058	0.538868
B5RFT3	0.538795
P23530	0.538502
P26420	0.538456
C1F407	0.538376
A9BA66	0.538309
Q0I1K8	0.538268
P43800	0.538068
Q1BA94	0.538043
A6TRU4	0.537744
B7GQ02	0.537724
Q93FG6	0.537619
Q6AR60	0.537603
Q035P5	0.537521
O34445	0.537488
Q03H73	0.537462
A0JWP2	0.537345
A4TCN3	0.537143
B0RHB5	0.537087
B0RAE3	0.536996
Q8FQV1	0.536758
A0JYC5	0.536658
A0LS98	0.536547
B8DU54	0.536318
Q6AFH4	0.53628
F4J2K2	0.536159
P9WMH3	0.536102
A0LRI4	0.535379
C0MF12	0.535203
F9UUB3	0.535129
Q65IG9	0.535058
B1MD87	0.534891
Q9XAR0	0.534864
Q7AKG8	0.534615
Q5P5M6	0.534525
P0DKC4	0.534486
Q9K3L9	0.534248
P32139	0.534237
Q7MYJ5	0.534114
Q9P999	0.533949
B0KC36	0.533749
Q6HEX8	0.533638
C0ZZ48	0.533168
A0JUP1	0.532764
P38054	0.532755
A1R585	0.532748
Q816T0	0.532603
A5EWV4	0.532552
Q6LYC4	0.532474
Q145F5	0.532397
C1C5E4	0.532392
Q82KC8	0.532373
A8LVH1	0.532359
Q4L2Z1	0.53232
Q81J97	0.531696
Q49Y20	0.531568
Q39QC2	0.531464
P9WK13	0.531437
Q88XZ6	0.531294
A6LSZ4	0.530986
Q8G8D1	0.530842
P95846	0.530701
A9VUB0	0.530498
Q5M5V9	0.530466
Q830C2	0.530256
P43535	0.530028
O54210	0.529871
C9X1G6	0.529701
Q4L5F5	0.529607
O06734	0.529567
P40024	0.529451
A0AI80	0.529399
B8ZNW7	0.52936
P31307	0.529285
O84832	0.528943
A4TE23	0.528901
P94573	0.528687
Q44104	0.528505
Q03MX3	0.528315
Q8FV85	0.528313
C1FW05	0.528216
O34524	0.528206
Q8CNX4	0.528161
P9WHJ9	0.528132
A8LH55	0.528108
O81641	0.528042
A0QU88	0.527824
B7GPE3	0.527599
B8DPD6	0.527562
O31427	0.527049
Q65HG1	0.527017
Q03943	0.526997
A4FPG9	0.526966
P07908	0.526961
Q92GP9	0.52683
Q24MA0	0.526778
C3KVU4	0.526486
Q79VC4	0.526178
A0QDH4	0.525884
Q1QVF0	0.525802
Q6ADP2	0.525688
Q74RF8	0.525633
Q8Y9K8	0.525607
Q7KW39	0.525524
P33103	0.52544
B9IVA1	0.525376
Q07IE7	0.525266
Q5M4T9	0.524742
A6Q167	0.524683
Q7MJ49	0.524627
P80874	0.524507
Q88WR8	0.524484
A9KMA3	0.52439
A6WTG0	0.52407
Q8KRT5	0.52391
A9VJN6	0.523813
Q6G9U9	0.523742
Q7N983	0.52366
Q06904	0.523655
O29807	0.523602
A6WDG1	0.523571
Q6MAB4	0.523563
P31447	0.523555
Q1B6A7	0.523447
Q8G838	0.523289
A0QXE5	0.523271
Q81C68	0.523063
A4QBV0	0.523037
C5C2D6	0.52295
Q97IQ3	0.522836
Q2NER9	0.522653
Q2G1C1	0.522617
Q49Z51	0.522597
P33980	0.52247
Q7MG94	0.522433
A5FQ48	0.522299
Q5KYR0	0.522295
Q03DZ7	0.522252
P41789	0.521958
P59625	0.521922
Q815Y7	0.521761
P46381	0.521754
Q5KVC0	0.521726
Q9C524	0.521712
C3PKD8	0.521699
A1B587	0.521408
Q48V41	0.521275
Q55750	0.520867
O27114	0.520783
P19930	0.52076
Q4L884	0.520751
A0QPN1	0.520364
Q98B65	0.520359
C0ZAG1	0.520234
O35007	0.520003
P0A9K0	0.519718
Q9L473	0.519361
Q8E2B5	0.519114
P9WNC5	0.519046
P94476	0.519043
O59712	0.51901
Q47JA5	0.518761
A0LTY8	0.518532
P0ABN8	0.518498
Q5YPG3	0.518445
B2IC30	0.518357
Q73F50	0.518258
Q2JXK6	0.518172
Q9CIV8	0.518082
Q17XQ6	0.518009
P94453	0.517297
Q5KU59	0.517284
Q9I4U2	0.51712
B5EZI0	0.517091
Q0RRR5	0.516967
Q7NQ75	0.516927
P9WN29	0.516916
A2SR93	0.516897
Q2RGY5	0.51688
C1AZG0	0.516713
Q0S447	0.516544
P28787	0.516488
Q6AF52	0.516429
Q6NTR1	0.51642
P94493	0.516301
Q32KH5	0.516263
Q82LL4	0.516151
B9DPT7	0.515974
O04862	0.515894
Q5REV5	0.51589
O27974	0.515887
Q6GHC6	0.515842
B5YFG2	0.515762
Q8NVE6	0.515628
Q07868	0.515595
Q112K0	0.515595
Q0HK79	0.51556
Q7A057	0.515339
A9NEN4	0.51532
Q4JXF0	0.515281
P52034	0.515157
Q99ZN9	0.515027
Q5LS93	0.515026
Q839E6	0.514856
A0RMV6	0.514851
A1WUI9	0.514705
P63521	0.514703
C3PL61	0.514608
B0RBI1	0.514574
Q03IP9	0.514239
Q839G1	0.514209
Q9JWT7	0.514037
Q02ZQ7	0.513948
Q5L3S9	0.513923
Q4UU85	0.513884
Q741W1	0.513774
B1VZW1	0.513699
Q2YSD3	0.513645
A8AYU3	0.513566
Q929G8	0.513208
A8LZF8	0.513083
Q087X5	0.513026
B8FT56	0.512944
A1T4R6	0.512897
B7GG69	0.512819
Q2J6Q9	0.512682
B9EBD5	0.512635
A6W5K2	0.512583
G3XD01	0.512546
Q9S1N4	0.512519
B1W4A5	0.512478
O31561	0.511931
A3CMU4	0.511797
A5ISW6	0.511701
Q49XT4	0.511678
Q181T5	0.511637
Q8P8H3	0.511623
Q9ZBQ7	0.511607
Q49XE0	0.511605
Q82Z41	0.511394
B1VXN6	0.51136
Q82J84	0.510995
Q5FN12	0.510933
A4QD83	0.510909
P9WN91	0.510787
A0QU34	0.510734
Q5XAK5	0.510733
C0ZIL2	0.510641
Q4W9V1	0.510604
B2V2T4	0.510584
C4L4N3	0.510529
Q91WK7	0.510444
Q65JV7	0.510173
P94586	0.510136
P56511	0.510093
Q49X41	0.509963
Q52812	0.509906
A0QU29	0.509688
O87717	0.509688
B0TXG8	0.509587
Q47TY2	0.509416
B5XRB0	0.50941
B2A5J7	0.50941
A0QUZ2	0.509209
B0U6C8	0.509161
A6TVI7	0.509142
O97764	0.508898
B0KBN3	0.508813
B1HUL3	0.508786
F8I1D0	0.50859
A9VP69	0.508329
P0DG69	0.508306
A0JSP6	0.508209
P39608	0.508162
Q9WYU8	0.508151
O31553	0.508016
Q6A6Q7	0.507977
Q6LG09	0.507894
Q7MNU6	0.50786
Q8H0M1	0.507849
C5BY94	0.507813
Q7A780	0.507537
Q7T3C7	0.507517
B0CBF7	0.507505
Q817Z0	0.507485
C1F8X6	0.507468
B3DWT4	0.507355
Q837V3	0.507185
Q9HUY1	0.507024
Q84F86	0.506833
Q74HC4	0.50671
P94418	0.506519
Q5ZYN7	0.506509
Q9HRF9	0.506373
A3LWR2	0.506344
Q93LQ6	0.506297
B8HAZ1	0.506196
Q88Y23	0.506162
O05250	0.505995
Q9RHX5	0.505967
B3W7I7	0.505693
A0L7X8	0.50554
P45693	0.505432
Q47JC0	0.505134
Q8CSS7	0.505025
Q9PQZ0	0.504878
P9WIY1	0.504838
A0QWG6	0.50469
D7BMJ2	0.504633
P53433	0.504582
Q9RDJ9	0.504516
Q6F0L9	0.504484
Q9KM67	0.504437
P0C0R0	0.504431
A7GUS0	0.504395
Q1D9Z7	0.504362
Q9KMG5	0.504154
Q93ZN2	0.504122
Q74IB6	0.503821
Q9PVK5	0.503733
Q49YW0	0.503617
P45871	0.5034
B9DPD9	0.50331
Q9L0E0	0.503061
Q9CCB5	0.503025
Q836B1	0.502991
Q6AJV3	0.502913
Q5M4N6	0.502906
Q59638	0.50288
Q4L750	0.502832
O86788	0.502583
Q03IF2	0.502539
P21949	0.502354
Q8ET92	0.502217
A1SE37	0.502146
C5BWL5	0.502124
Q9LCQ5	0.502107
Q02PX3	0.501946
B1IWR3	0.501893
A4TQB3	0.501839
Q65TI0	0.501799
A9CRJ7	0.501508
B2GKR8	0.501472
Q1AZ86	0.501392
O50488	0.501376
B9DTS7	0.501374
Q9L7A3	0.501357
B8FLC3	0.501347
Q5WLQ9	0.501288
Q01W89	0.500921
Q59282	0.500906
Q87MQ5	0.500895
B8DB44	0.500773
B0S3F3	0.500666
Q5XDK8	0.500558
A0RFA4	0.500437
B1YI76	0.500385
Q7TTP0	0.500248
P33653	0.500154
Q8P2L2	0.500086
O69659	0.500074
Q67PA6	0.499978
A1JMP2	0.499929
A3Q1L8	0.499894
A6W7R2	0.499884
Q7SZI7	0.499881
Q0AXM5	0.499878
P99123	0.49985
Q60HC7	0.499806
P9WF11	0.499742
Q60AZ3	0.499696
P0C0M9	0.499606
Q723X5	0.499584
A4J927	0.499481
A5CRX9	0.499425
Q24VA2	0.499344
A4FAH9	0.499265
A6VKD6	0.499248
A4IP94	0.498879
Q8Z138	0.498874
B1MB03	0.498783
Q49WQ5	0.498779
M2YMU7	0.498705
P09912	0.498642
Q52871	0.498555
C5CA73	0.49852
O07347	0.49846
Q9KXR6	0.498396
Q5KWR4	0.498382
A6W7L4	0.498244
Q69PS6	0.498206
P9WPH1	0.498165
C1C691	0.497892
Q8A9J2	0.497843
A1CLZ0	0.497828
P44776	0.497815
C5CBB6	0.497726
A0JUY4	0.497591
Q4L695	0.497423
P11003	0.497333
Q2YSB8	0.497123
C0ZB13	0.497054
P24536	0.496995
Q2RJP2	0.496845
C1CRS4	0.496674
P9WPX1	0.496422
Q0SW37	0.496202
Q0S443	0.496202
Q73YZ5	0.496199
Q57GK0	0.496085
A9WNC5	0.496058
P0AAE0	0.496044
B6I733	0.495973
Q0SHD7	0.495648
Q59071	0.495547
Q4IJH1	0.495299
Q8CQS7	0.495287
Q52881	0.495182
Q1GB45	0.495149
Q82AE1	0.495139
P42416	0.495101
Q6HEQ1	0.495037
P56063	0.49492
C7DLJ6	0.494901
Q5M340	0.494892
Q0AUI6	0.494785
P36556	0.494573
A1KHB7	0.494359
P55882	0.494271
Q82KB1	0.494111
A8Z0R1	0.494021
Q4JVP5	0.494016
Q9R9U0	0.494016
P54521	0.49398
Q831U3	0.493698
P39640	0.493675
O31990	0.49364
B2GKC8	0.493541
C5D3R5	0.493342
A0QTE5	0.493304
B4SD43	0.493203
Q2RFQ7	0.49305
Q0TPH4	0.492818
K9UJK2	0.492541
P96177	0.492481
Q4L889	0.492466
Q8FS80	0.492287
B2GKF4	0.492279
Q8CQU3	0.492225
P53529	0.491972
C1DK16	0.491928
Q4L4K7	0.491886
A0A0H2VG78	0.491849
A0PQW5	0.491688
Q9LI00	0.491675
B1W463	0.491568
Q929X7	0.491465
P53645	0.491418
Q5HM44	0.491355
Q4L6W3	0.49135
Q5WED5	0.491195
C6E643	0.491191
A0M7A9	0.491
A4WFB6	0.490953
A7Z8R4	0.490892
Q8CXB7	0.4908
Q8K4F5	0.4907
P07372	0.490578
Q8Y7A3	0.490524
P9WF33	0.490518
A4VUL8	0.490413
B2IYD7	0.490341
B9E784	0.490325
Q6AHF5	0.490249
A6VA50	0.490218
Q03MW7	0.490215
P9WF39	0.490188
B1VXE5	0.49018
P60857	0.489878
B1KZN5	0.489748
Q1CNC9	0.489665
Q97EE0	0.489407
Q47RP1	0.489393
P9WGL7	0.489279
Q9A9I6	0.489211
Q838R5	0.489097
Q65DV1	0.488776
Q9KST2	0.488749
Q8Y6S5	0.488687
Q11GS0	0.48868
A0A411PQN6	0.488476
P39379	0.488429
A7GZZ1	0.48837
B1KMH4	0.488248
A6Q1M0	0.48823
P63666	0.488224
B6EWW8	0.488144
A0JXJ8	0.487997
P9WIY3	0.487797
Q6HF02	0.48751
P50320	0.487321
Q82EU4	0.487305
Q82ZJ2	0.487267
Q9I5U0	0.487236
Q2NT72	0.487196
P0C2U2	0.487131
Q9Z4H7	0.487127
A1KT40	0.487035
Q47690	0.486975
B3QT85	0.486923
A0AIC0	0.486857
A0QRY1	0.486747
B5YZ83	0.486538
Q8DQ58	0.486441
C3PGA3	0.486359
P33375	0.486336
Q9Y871	0.48594
Q06321	0.485773
A3CQP8	0.485688
P44272	0.485652
A2RJ04	0.485533
A1R3M0	0.485511
Q04871	0.485451
P64848	0.485404
Q8Y722	0.485314
B7GPS9	0.485287
Q7A0Q3	0.485095
P09052	0.484967
A0LU48	0.484912
Q5R9L8	0.484787
Q9FFR3	0.484738
P74374	0.484708
P78363	0.484695
Q2L2M3	0.484619
P68821	0.484618
P0DN69	0.484496
A2VD00	0.484349
A7MHT9	0.484318
B8I3F7	0.484304
C0MEW6	0.48428
Q5M382	0.484264
Q4L5V9	0.484263
Q88YC0	0.484195
Q9M0G9	0.484187
Q92S14	0.483948
Q831S1	0.483909
C1CQZ4	0.48384
Q4LB35	0.483731
A1SGG5	0.483417
B9DPX1	0.483358
Q9CHL6	0.48332
P54550	0.483262
P9WI65	0.483222
Q99KR8	0.483186
P51562	0.483118
P47859	0.483106
P0AAS8	0.482995
Q9PW58	0.482875
O51889	0.482869
Q83GE9	0.482697
C1AL50	0.482589
B0K5I0	0.482537
D0MYB4	0.482501
Q96S65	0.482407
Q10289	0.482312
Q83FI4	0.482293
Q493U0	0.482044
A9KJR6	0.481997
D4GU63	0.481889
C1CEF2	0.481673
Q7W7C6	0.481626
Q4L751	0.481595
B8ZP37	0.481481
Q2YIF7	0.481319
C5BZT2	0.481075
Q8CQ83	0.480856
P66092	0.480786
B1XS92	0.480785
A0AL74	0.480764
P0AFR6	0.480214
Q81WC7	0.480195
B1XWZ1	0.480184
Q49V09	0.480094
O82359	0.480024
Q03K92	0.479904
P9WQL6	0.479883
A0K1X4	0.479524
A0B7E1	0.479483
P35100	0.479422
O05029	0.479366
A6WCI2	0.47931
P42313	0.47929
A0A1B0GUW7	0.479237
C5D5M9	0.479206
Q47SS3	0.479189
Q5M6C9	0.479135
Q9CA40	0.479107
E5QVT2	0.479041
Q9F8A8	0.478994
A7ZDH6	0.478948
A0LV04	0.478859
Q5D189	0.4788
P9WHS9	0.47871
C4ZCQ4	0.478654
P36923	0.478611
Q30WJ7	0.478539
B2J058	0.478492
Q8YDS2	0.478483
B9DNC9	0.478478
Q5LHL3	0.47836
Q92A57	0.478351
O31502	0.478346
P42329	0.478264
Q8FR29	0.478181
Q04HG5	0.478048
Q3MGL3	0.478046
P9WN97	0.477911
Q9KWQ6	0.477759
Q49V37	0.477631
Q5F9Y6	0.477613
Q3AF81	0.477598
Q47K77	0.477538
Q65JE7	0.477494
B1VYZ5	0.477391
A7MGF3	0.477355
P37213	0.477331
Q5M364	0.477276
A8MKJ7	0.477269
Q6F705	0.477254
Q9BV23	0.477241
Q8K1B8	0.477187
Q59701	0.477102
O06005	0.477019
Q1QBW0	0.476996
Q820S0	0.476966
B7IL24	0.476932
Q9CBZ7	0.476841
B8DT48	0.476742
Q2S904	0.476741
P82891	0.476643
P9WMN7	0.476404
A7MGW6	0.476284
B5Y1L4	0.476119
A0PV57	0.476112
Q83GE3	0.476087
Q4W9B8	0.475923
P0ACK2	0.475909
Q7A771	0.475522
Q65H54	0.475433
B2A170	0.475342
Q834S6	0.475279
A5CRB1	0.4751
Q88VG6	0.475011
C1CPG8	0.47501
B8H8L8	0.474893
Q0K651	0.474834
Q7NV18	0.474827
Q9Z6S5	0.474743
Q9XAQ9	0.474686
Q5NRL7	0.474662
Q6G9V1	0.474546
Q8CX59	0.474497
Q24MK7	0.47434
P77716	0.474277
P74861	0.474234
A0R3D7	0.474175
Q8ZEB6	0.474106
A1R5S3	0.474042
Q9S2H4	0.473981
P19772	0.47391
B0RDR3	0.473907
P13236	0.473861
Q8DSQ4	0.473849
A6W841	0.473675
Q6AF88	0.473626
O34362	0.47362
Q81X30	0.473605
A9MH53	0.4734
A0R1Y4	0.473305
Q44576	0.473301
P0AGG2	0.473202
P0CR00	0.473192
B5YJE1	0.47317
Q0AXG7	0.472975
Q8DB17	0.472878
Q9FBM3	0.472838
Q8CQ82	0.472756
P42700	0.472747
A1Z9J4	0.472732
Q71XX5	0.472723
P0A2D5	0.472618
Q6NHL3	0.472612
Q8GTR4	0.47259
Q9S1E6	0.472544
P9WNU9	0.472465
P29252	0.472388
P99124	0.472376
B8ZK04	0.472362
Q96N96	0.472344
P37029	0.472039
P58936	0.471974
Q7A0N4	0.471969
Q6G4F8	0.471822
Q17WE3	0.47178
Q05470	0.47155
Q8NZX4	0.471535
Q8G4S8	0.47151
P52760	0.471367
C7LYP9	0.471354
Q9F315	0.471285
P0A097	0.471175
D4QFE7	0.471109
A5CQ60	0.471102
B9L7I8	0.471097
P16055	0.471096
B1II90	0.471072
Q5E6M2	0.471021
Q5SHZ4	0.471019
Q3ANW6	0.470982
Q0SSC1	0.470939
B5YKK9	0.47085
Q88VS0	0.470806
B1IBW1	0.470752
Q28620	0.470692
C1CTW4	0.470454
P46840	0.470395
B8HFE2	0.470393
P79274	0.470341
P12287	0.470322
P35866	0.470224
Q9REV6	0.470181
P26468	0.470122
Q3KCB9	0.469989
A0KEX7	0.469942
B9DK09	0.469941
Q8KWS9	0.469909
B7LQP3	0.469863
Q4L7X2	0.46985
C1CKG8	0.469839
Q54UH8	0.469804
A9WQ91	0.46977
O16099	0.469711
Q0SWZ1	0.469538
P39918	0.469449
C0QT55	0.469316
Q47RR4	0.469216
B2GJD5	0.469193
B4U501	0.469152
Q59263	0.469107
O34997	0.468909
V5YMB3	0.468853
Q3JYE2	0.468765
Q8N1S5	0.468756
Q8CNW8	0.468723
B8DGK4	0.4686
Q2SHN2	0.468462
Q4L5X8	0.468458
A5CZ96	0.468379
C0ZYV9	0.468322
A5N7P0	0.468293
Q59998	0.468225
O87883	0.468032
Q9LUW5	0.467983
Q5YQU1	0.467836
Q893H9	0.46775
Q24RW2	0.467745
A5D0W6	0.467696
Q9CBK0	0.46767
O33512	0.46754
A8AXC2	0.467515
O59291	0.467474
C4KZK4	0.467068
Q5M465	0.466993
A3CM02	0.466851
B7GK53	0.466815
Q9CI17	0.466666
Q7CVK1	0.46643
Q837R0	0.466406
A1ANS1	0.466398
B1W3X8	0.466302
Q59465	0.465981
Q2JT70	0.465952
Q835H1	0.465909
Q03IH8	0.465903
A5UIQ9	0.465784
A7GRF4	0.465737
Q8IY21	0.465494
Q79VI7	0.465483
B8FUK9	0.465465
Q60270	0.46546
O32035	0.465455
P17817	0.465436
A9KK75	0.465434
P9WGK3	0.465122
Q60EX7	0.465106
P39577	0.465085
A1SMQ5	0.464856
G4FEF4	0.464782
Q6ABS5	0.464769
Q65NN2	0.464765
P9WIS5	0.464718
Q9KUI0	0.464717
Q92BK1	0.464693
P52027	0.464571
A0KYQ5	0.464549
Q71XX6	0.464519
C1CNA0	0.464468
Q8H1Y0	0.464437
P37482	0.464423
Q47823	0.464386
O31703	0.464385
Q97KW7	0.464283
P0A023	0.46413
Q5HLD2	0.464051
B7GIU7	0.464035
A7GM02	0.463949
Q03LS1	0.46381
P11257	0.463713
B3EA01	0.463685
Q9URB4	0.463564
Q5WFS9	0.463543
Q79EE4	0.463531
Q03IB4	0.463504
P9WMF9	0.463214
A0PYP3	0.463179
Q8RBI5	0.463168
Q8NU97	0.463114
P65253	0.463111
Q1AT03	0.463098
Q8CRB6	0.462992
Q6AD25	0.462955
P0DG45	0.462894
B8ZQ22	0.46289
C5CP83	0.462878
B0RB25	0.462872
Q7P1Z5	0.462837
Q8BPG6	0.462805
A1SHI9	0.462753
Q8A1A0	0.462703
A4ITI9	0.46266
Q0S277	0.462618
C3LN44	0.462521
B9DJJ9	0.462487
Q1JDK7	0.462406
A0JVG9	0.462364
Q6GDQ8	0.462323
Q9C6I6	0.462252
A7ME43	0.462239
A0PTG1	0.462134
P55577	0.462106
C0ZF63	0.462006
P42909	0.461908
B8I7Y9	0.461507
A9WPI0	0.461485
Q65PA9	0.461352
O25436	0.461315
Q0RDT1	0.461277
Q81VT8	0.461259
P9WN57	0.461162
E5ABQ8	0.46113
Q734W9	0.461043
B9K844	0.461024
Q9CLT9	0.460996
P0DB33	0.460964
Q881U6	0.460863
Q73XV0	0.460712
A4SKE9	0.46067
A0R647	0.460656
Q23551	0.460655
A5N643	0.460613
Q738X7	0.46045
Q5F973	0.460428
A7MSD7	0.460398
C1CUF5	0.460359
P9WNY9	0.460177
P40185	0.460154
Q9EWW8	0.460147
B7LQ20	0.460004
Q8E5X0	0.459814
Q71Z73	0.459781
A5N3V8	0.459738
B1W4A6	0.459691
B8DWH9	0.45968
P54581	0.459601
Q839Z1	0.459519
Q47KU5	0.459391
O34913	0.459241
A8G1W9	0.459055
A4J181	0.458796
Q831F6	0.45866
A9VHU6	0.458493
I1R9A6	0.458448
Q9HZK7	0.458442
Q6NID8	0.458425
Q0QLE6	0.458245
P59933	0.458124
Q49768	0.458116
Q65RB1	0.458065
P54663	0.457897
Q03JL0	0.457874
Q8Y0X3	0.457658
B0RHD0	0.457623
P11551	0.457574
B7GTZ1	0.457548
P61819	0.45752
A4F6T1	0.457491
B7KU78	0.457319
Q8ENP4	0.457186
Q55281	0.457178
O06159	0.457105
C5D363	0.457096
B1MXQ8	0.456991
A1R7G3	0.456941
Q92JD8	0.456933
Q9HXP3	0.456884
Q58340	0.456691
Q9VQE9	0.456599
B1YIY2	0.456573
A7GVX1	0.456547
O58967	0.456533
P63759	0.456502
A4T6M7	0.456497
Q9ZAA8	0.456495
Q03ZL6	0.456409
C1CD30	0.456408
P78790	0.456304
Q65EM1	0.456151
Q9RZN1	0.456021
O86169	0.455989
Q3A9R6	0.455989
A5CSL5	0.455848
P9WG91	0.455734
P67233	0.455688
Q53H96	0.455639
Q65JE2	0.455568
B9DNL3	0.455549
Q7N617	0.455392
A0QYQ7	0.455365
Q9RDT3	0.455296
Q65P72	0.455108
A0JWY3	0.455044
C5D9K3	0.45494
Q15ZS2	0.454925
Q89YZ1	0.454857
Q8YDR8	0.454804
Q6GC92	0.454682
B7IM37	0.45465
B5XKP9	0.454605
A6WDM6	0.45452
Q47744	0.454519
Q5Z2R3	0.454448
Q9K3R5	0.454439
B8I0U9	0.454358
Q5QVP9	0.454224
Q4L6S5	0.454152
B5FXE5	0.454121
O33813	0.453831
A9WSI4	0.453821
Q8Y822	0.453695
Q2YTA0	0.45367
Q0S489	0.45366
P9WP47	0.45361
Q8XJL8	0.453594
Q47KT3	0.453587
P0AGB2	0.453568
P19457	0.453501
O74233	0.453462
Q97LP5	0.45344
Q8G4V2	0.45342
Q1MS11	0.453383
A4W2B7	0.453329
O58377	0.453259
P26212	0.453176
B4SGB2	0.452968
Q3AF96	0.452578
A5CS08	0.452477
A4SV83	0.452424
Q8XJN2	0.452374
Q64YJ1	0.452352
Q59487	0.452296
Q9X8I9	0.452286
Q5GSS3	0.452253
Q8CRP5	0.452241
A2RM05	0.452212
Q9CFF3	0.452126
Q59821	0.452078
A0JY49	0.452053
A0ALJ4	0.452009
P9WMB9	0.451925
Q6ACX6	0.451859
O31607	0.451792
P0DB93	0.45178
B3EB83	0.451744
B4EUV0	0.451685
A0JUZ5	0.451672
Q65P79	0.451622
Q3AW53	0.451573
Q6ZAC1	0.451518
Q18T09	0.451501
O70511	0.451463
B1HVX5	0.451362
Q839D8	0.451322
Q5YTE0	0.45132
O31019	0.4513
Q831V2	0.450971
C5BYN4	0.450947
P0A079	0.450917
A4XN49	0.450765
P53001	0.450614
C3LQF3	0.450593
B8GN57	0.45042
Q8NQV0	0.450349
Q74H90	0.450314
Q02Y22	0.450072
Q9M338	0.449854
C3PHA2	0.449803
A1TFE0	0.449803
A5UIY9	0.449768
P0DKS0	0.449657
Q6AYT0	0.449615
Q9FPF0	0.449527
Q2SEX9	0.44947
Q13075	0.449439
Q814X9	0.449233
C0Q3L3	0.449184
Q3A928	0.449109
Q02Q78	0.449055
Q65SH4	0.448988
P77836	0.448984
Q1J6J1	0.44896
Q5WJE0	0.448901
O28972	0.448626
Q71WP7	0.448529
[truncated: 51,291 more rows]
